# Supplementary material for: Bis[2,6-bis­(1H-pyrazol-1-yl)pyridine]­deca­kis­(μ2-3-nitro­benzoato)bis­(3-nitro­benzoato)tetra­dysprosium(III): a linear tetra­nuclear dysprosium compound based on mixed N- and O-donor ligands
Source: Acta Crystallogr Sect E Struct Rep Online. 2014 Apr 2;70(Pt 5):m162–3. doi: 10.1107/S1600536814006060 (PMC4011298; doi:10.1107/S1600536814006060)
Supplement: Supplementary file 1 [file e-70-0m162-sup1.cif]

##############################################################################
#                                                                            #
# This CIF contains the data in a paper accepted for publication in          #
# Acta Crystallographica Section E. It conforms to the requirements of       #
# Notes for Authors for Acta Crystallographica Section E, and has been       #
# peer reviewed under the auspices of the IUCr Commission on Journals.       #
#                                                                            #
# Full details of the Crystallographic Information File format               #
# are given in the paper "The Crystallographic Information File (CIF):       #
# a New Standard Archive File for Crystallography" by S. R. Hall, F. H.      #
# Allen and I. D. Brown [Acta Cryst. (1991), A47, 655-685].                  #
#                                                                            #
# The current version of the core CIF dictionary is obtainable from          #
# ftp://ftp.iucr.org/pub/cif_core.dic.                                       #
#                                                                            #
# Software is freely available for graphical display of the structure(s)     #
# in this CIF. For information consult the CIF software page                 #
# http://www.iucr.org/resources/cif/software.                                #
#                                                                            #
# This file may be used for bona fide research purposes within the           #
# scientific community so long as proper attribution is given to the journal # 
# article from which it was obtained.                                        #
#                                                                            #
##############################################################################
data_I
_audit_creation_method     SHELXL-97
_journal_date_recd_electronic     2014-02-24
_journal_date_accepted     2014-03-19
_journal_name_full     'Acta Crystallographica, Section E'
_journal_year     2014
_journal_volume     70
_journal_issue      5
_journal_page_first     m162
_journal_page_last     m163
_journal_paper_category     QM
_journal_paper_doi     10.1107/S1600536814006060
_journal_coeditor_code     SU2704
_publ_contact_author_name     'Jin-Ying Li'
_publ_contact_author_address
;
China Institute of Atomic Energy
Beijing 102413
People's Republic of China
;
_publ_contact_author_email     ecithuarong@163.com
_publ_contact_author_fax     '+0791-83896550'
_publ_contact_author_phone     '+0791-83896550'
_publ_section_title
;\
Bis[2,6-bis(1<i>H</i>-pyrazol-1-yl)pyridine]decakis(\m~2~-3-nitrobenzoato)\
bis(3-nitrobenzoato)tetradysprosium(III): a linear tetranuclear dysprosium
compound based on mixed N- and O-donor ligands
;
loop_
    _publ_author_name
    _publ_author_address
    'Rong Hua'
;
China Institute of Atomic Energy
Beijing 102413
People's Republic of China
;
    'Xiao-Liu Wu'
;
China Institute of Atomic Energy
Beijing 102413
People's Republic of China
;
    'Jin-Ying Li'
;
China Institute of Atomic Energy
Beijing 102413
People's Republic of China
;
_database_code_depnum_ccdc_archive     'CCDC 992494'
_chemical_name_systematic
;\
Bis[2,6-bis(1<i>H</i>-pyrazol-1-yl)pyridine]decakis(\m~2~-3-\
nitrobenzoato)bis(3-nitrobenzoato)tetradysprosium(III)
;
_chemical_name_common     ?
_chemical_formula_moiety     'C106 H66 Dy4 N22 O48'
_chemical_formula_sum     'C106 H66 Dy4 N22 O48'
_chemical_formula_iupac     '[Dy4 (C7 H4 N O4)12 (C11 H9 N5)2]'
_chemical_formula_weight     3065.81
_chemical_melting_point     ?
_symmetry_cell_setting     triclinic
_symmetry_space_group_name_H-M     'P -1'
_space_group_name_Hall     '-P 1'
loop_
    _symmetry_equiv_pos_site_id
    _symmetry_equiv_pos_as_xyz
    1 x,y,z
    2 -x,-y,-z
_cell_length_a     14.2514(3)
_cell_length_b     14.9274(5)
_cell_length_c     14.9616(3)
_cell_angle_alpha     100.443(2)
_cell_angle_beta     111.7540(10)
_cell_angle_gamma     99.695(2)
_cell_volume     2808.87(12)
_cell_formula_units_Z     1
_cell_measurement_reflns_used     9289
_cell_measurement_theta_min     2.56
_cell_measurement_theta_max     27.72
_cell_measurement_temperature     296(2)
_exptl_crystal_description     Block
_exptl_crystal_colour     Colourless
_exptl_crystal_size_max     0.20
_exptl_crystal_size_mid     0.20
_exptl_crystal_size_min     0.19
_exptl_crystal_density_diffrn     1.812
_exptl_crystal_density_meas     ?
_exptl_crystal_density_method     'not measured'
_exptl_crystal_F_000     1504
_exptl_absorpt_coefficient_mu     2.736
_exptl_absorpt_correction_type     multi-scan
_exptl_absorpt_process_details     '(SADABS; Sheldrick, 1996)'
_exptl_absorpt_correction_T_min     0.6107
_exptl_absorpt_correction_T_max     0.6244
_exptl_special_details     ?
_diffrn_ambient_temperature     296(2)
_diffrn_radiation_type     MoK\a
_diffrn_radiation_wavelength     0.71073
_diffrn_radiation_source     'fine-focus sealed tube'
_diffrn_radiation_monochromator     graphite
_diffrn_measurement_device_type     'Bruker APEX2 CCD area-detector'
_diffrn_measurement_method     'phi and omega scans'
_diffrn_detector_area_resol_mean     ?
_diffrn_reflns_number     42971
_diffrn_reflns_av_R_equivalents     0.0246
_diffrn_reflns_av_sigmaI/netI     0.0215
_diffrn_reflns_theta_min     1.52
_diffrn_reflns_theta_max     26.00
_diffrn_reflns_theta_full     26.00
_diffrn_measured_fraction_theta_max     0.997
_diffrn_measured_fraction_theta_full     0.997
_diffrn_reflns_limit_h_min     -17
_diffrn_reflns_limit_h_max     17
_diffrn_reflns_limit_k_min     -18
_diffrn_reflns_limit_k_max     18
_diffrn_reflns_limit_l_min     -18
_diffrn_reflns_limit_l_max     18
_diffrn_standards_number     ?
_diffrn_standards_interval_count     ?
_diffrn_standards_interval_time     ?
_diffrn_standards_decay_%     ?
_refine_special_details
;
 Refinement of F^2^ against ALL reflections.
The weighted R-factor wR and
 goodness of fit S are based on F^2^,
conventional R-factors R are based
 on F, with F set to zero for negative F^2^.
The threshold expression of
 F^2^ > 2sigma(F^2^) is used only for
calculating R-factors(gt) etc. and is
 not relevant to the choice of reflections
for refinement.  R-factors based
 on F^2^ are statistically about twice as
large as those based on F, and R-
 factors based on ALL data will be even larger.
;
_reflns_number_total     11020
_reflns_number_gt     9747
_reflns_threshold_expression     I>2sigma(I)
_refine_ls_structure_factor_coef     Fsqd
_refine_ls_matrix_type     full
_refine_ls_R_factor_all     0.0269
_refine_ls_R_factor_gt     0.0215
_refine_ls_wR_factor_gt     0.0544
_refine_ls_wR_factor_ref     0.0584
_refine_ls_goodness_of_fit_ref     1.131
_refine_ls_restrained_S_all     1.142
_refine_ls_number_reflns     11020
_refine_ls_number_parameters     848
_refine_ls_number_restraints     24
_refine_ls_hydrogen_treatment     constr
_refine_ls_weighting_scheme     calc
_refine_ls_weighting_details
         'calc w=1/[\s^2^(Fo^2^)+(0.0235P)^2^+2.1975P] where P=(Fo^2^+2Fc^2^)/3'
_atom_sites_solution_hydrogens     geom
_atom_sites_solution_primary     direct
_atom_sites_solution_secondary     difmap
_refine_ls_shift/su_max     0.004
_refine_ls_shift/su_mean     0.000
_refine_diff_density_max     0.663
_refine_diff_density_min     -0.669
_refine_ls_extinction_method     none
_refine_ls_extinction_coef     ?
loop_
    _atom_type_symbol
    _atom_type_description
    _atom_type_scat_dispersion_real
    _atom_type_scat_dispersion_imag
    _atom_type_scat_source
    'C' 'C' 0.0033 0.0016
                         'International Tables Vol C Tables 4.2.6.8 and 6.1.1.4'
    'H' 'H' 0.0000 0.0000
                         'International Tables Vol C Tables 4.2.6.8 and 6.1.1.4'
    'O' 'O' 0.0106 0.0060
                         'International Tables Vol C Tables 4.2.6.8 and 6.1.1.4'
    'N' 'N' 0.0061 0.0033
                         'International Tables Vol C Tables 4.2.6.8 and 6.1.1.4'
    'Dy' 'Dy' -0.1892 4.4098
                         'International Tables Vol C Tables 4.2.6.8 and 6.1.1.4'
_computing_data_collection     'APEX2 (Bruker, 2008)'
_computing_cell_refinement     'SAINT (Bruker, 2008)'
_computing_data_reduction     'SAINT (Bruker, 2008)'
_computing_structure_solution     'SHELXS97 (Sheldrick, 2008)'
_computing_structure_refinement     'SHELXL97 (Sheldrick, 2008)'
_computing_molecular_graphics     'DIAMOND (Brandenburg, 2005)'
_computing_publication_material     'SHELXL97 (Sheldrick, 2008)'
loop_
    _atom_site_type_symbol
    _atom_site_label
    _atom_site_fract_x
    _atom_site_fract_y
    _atom_site_fract_z
    _atom_site_U_iso_or_equiv
    _atom_site_thermal_displace_type
    _atom_site_calc_flag
    _atom_site_refinement_flags
    _atom_site_occupancy
    _atom_site_disorder_assembly
    _atom_site_disorder_group
    Dy Dy1 0.288330(10)
                      0.971100(10)
                                 0.243890(10)
                                            0.03400(10)
                                                      Uani d . 1.000 . .
    Dy Dy2 0.084450(10)
                      0.647720(10)
                                 0.063880(10)
                                            0.02930(10)
                                                      Uani d . 1.000 . .
    O O1 0.40358(19) 1.09572(16) 0.2241(2) 0.0577(9) Uani d . 1.000 A .
    O O2 0.47835(18) 1.01655(16) 0.32745(18) 0.0527(8) Uani d . 1.000 A .
    O O3 0.9290(2) 1.0903(3) 0.3411(3) 0.0988(15) Uani d . 1.000 . .
    O O4 0.8535(3) 1.0435(3) 0.4309(3) 0.0911(16) Uani d . 1.000 . .
    O O5 0.12405(17) 0.91358(14) 0.23748(18) 0.0488(7) Uani d . 1.000 A .
    O O6 0.04254(16) 0.78523(13) 0.11067(16) 0.0395(7) Uani d . 1.000 A .
    O O7 -0.3214(3) 0.5943(3) 0.1974(3) 0.1315(19) Uani d . 1.000 . .
    O O8 -0.2587(2) 0.5695(2) 0.0899(3) 0.0816(11) Uani d . 1.000 . .
    O O9 0.31791(19) 0.85744(14) 0.32943(17) 0.0510(8) Uani d . 1.000 A .
    O O10 0.2210(13) 0.7314(10) 0.2201(14) 0.052(3) Uani d P 0.552(6) A 1
    O O11 0.2006(12) 0.4349(6) 0.3129(7) 0.108(4) Uani d P 0.552(6) A 1
    O O12 0.3409(4) 0.4208(3) 0.4299(4) 0.138(2) Uani d . 1.000 A .
    O O13 0.32544(18) 0.87284(14) 0.13393(18) 0.0486(7) Uani d . 1.000 A .
    O O14 0.2068(17) 0.7471(12) 0.0279(17) 0.042(3) Uani d P 0.552(6) A 1
    O O15 0.7221(3) 0.8169(3) 0.0730(4) 0.121(2) Uani d . 1.000 A .
    O O16 0.6931(6) 0.9069(6) 0.1817(8) 0.118(3) Uani d UP 0.552(6) A 1
    O O17 -0.02219(19) 0.43184(17) -0.15496(19) 0.0551(8) Uani d . 1.000 . .
    O O18 0.0549(2) 0.58560(17) -0.10098(17) 0.0579(8) Uani d . 1.000 A .
    O O19 -0.093(5) 0.274(3) -0.499(4) 0.124(9) Uani d P 0.552(6) A 1
    O O20 0.002(3) 0.310(3) -0.564(3) 0.131(10) Uani d P 0.552(6) A 1
    O O21 0.1757(2) 0.53620(17) 0.0789(2) 0.0587(9) Uani d . 1.000 A .
    O O22 0.09576(17) 0.38329(17) 0.02968(18) 0.0543(8) Uani d . 1.000 . .
    O O23 0.5378(9) 0.6545(7) 0.2803(8) 0.097(3) Uani d UP 0.552(6) A 1
    O O24 0.6252(6) 0.5694(7) 0.3608(7) 0.096(2) Uani d UP 0.552(6) A 1
    N N1 0.3146(3) 1.06292(18) 0.4102(2) 0.0534(10) Uani d . 1.000 A .
    N N2 0.2726(3) 1.13707(19) 0.4196(3) 0.0622(11) Uani d . 1.000 . .
    N N3 0.2018(2) 1.10703(16) 0.2480(2) 0.0447(9) Uani d . 1.000 A .
    N N4 0.1392(2) 1.06919(19) 0.0772(2) 0.0512(9) Uani d . 1.000 . .
    N N5 0.1847(2) 0.9962(2) 0.0805(2) 0.0485(9) Uani d . 1.000 A .
    N N6 0.8551(3) 1.0784(3) 0.3639(3) 0.0704(14) Uani d . 1.000 . .
    N N7 -0.2562(2) 0.6148(2) 0.1655(3) 0.0654(13) Uani d . 1.000 . .
    N N8 0.2854(5) 0.4694(3) 0.3926(5) 0.101(2) Uani d . 1.000 . .
    N N9 0.6611(3) 0.8432(3) 0.1008(4) 0.110(2) Uani d . 1.000 . .
    N N10 -0.030(5) 0.329(5) -0.505(2) 0.087(9) Uani d P 0.552(6) A 1
    N N11 0.5474(8) 0.5820(7) 0.2990(9) 0.065(3) Uani d UP 0.552(6) A 1
    C C1 0.4830(3) 1.0713(2) 0.2735(2) 0.0456(10) Uani d . 1.000 A .
    C C2 0.5837(3) 1.1049(2) 0.2650(3) 0.0485(10) Uani d . 1.000 . .
    C C3 0.6724(3) 1.0806(2) 0.3206(3) 0.0491(11) Uani d . 1.000 . .
    C C4 0.7627(3) 1.1081(2) 0.3079(3) 0.0557(11) Uani d . 1.000 . .
    C C5 0.7681(4) 1.1602(3) 0.2423(3) 0.0727(17) Uani d . 1.000 . .
    C C6 0.6801(4) 1.1851(4) 0.1880(4) 0.0850(17) Uani d . 1.000 . .
    C C7 0.5876(3) 1.1573(3) 0.1984(3) 0.0684(14) Uani d . 1.000 . .
    C C8 0.0542(2) 0.83835(19) 0.1921(2) 0.0368(9) Uani d . 1.000 . .
    C C9 -0.0221(2) 0.8101(2) 0.2355(2) 0.0398(9) Uani d . 1.000 . .
    C C10 -0.1026(2) 0.7295(2) 0.1832(2) 0.0413(10) Uani d . 1.000 . .
    C C11 -0.1725(3) 0.7025(2) 0.2226(3) 0.0513(11) Uani d . 1.000 . .
    C C12 -0.1656(4) 0.7535(3) 0.3120(3) 0.0702(17) Uani d . 1.000 . .
    C C13 -0.0863(4) 0.8335(3) 0.3631(3) 0.0757(17) Uani d . 1.000 . .
    C C14 -0.0138(3) 0.8627(3) 0.3259(3) 0.0596(14) Uani d . 1.000 . .
    C C15 0.2815(2) 0.7701(2) 0.3055(2) 0.0427(9) Uani d . 1.000 . .
    C C16 0.3276(2) 0.7174(2) 0.3800(2) 0.0411(9) Uani d . 1.000 A .
    C C17 0.2849(3) 0.6216(2) 0.3564(3) 0.0490(11) Uani d . 1.000 . .
    C C18 0.3326(4) 0.5723(2) 0.4209(3) 0.0654(13) Uani d . 1.000 A .
    C C19 0.4211(5) 0.6131(3) 0.5060(4) 0.091(2) Uani d . 1.000 . .
    C C20 0.4609(4) 0.7092(4) 0.5317(3) 0.0933(19) Uani d . 1.000 A .
    C C21 0.4127(3) 0.7618(3) 0.4685(3) 0.0651(13) Uani d . 1.000 . .
    C C22 0.3011(2) 0.7914(2) 0.0792(2) 0.0404(10) Uani d . 1.000 . .
    C C23 0.3859(2) 0.7554(2) 0.0603(2) 0.0392(9) Uani d . 1.000 A .
    C C24 0.4835(3) 0.8154(2) 0.0919(3) 0.0534(11) Uani d . 1.000 . .
    C C25 0.5576(3) 0.7806(3) 0.0687(3) 0.0627(14) Uani d . 1.000 A .
    C C26 0.5394(3) 0.6899(3) 0.0168(3) 0.0631(14) Uani d . 1.000 . .
    C C27 0.4431(3) 0.6301(3) -0.0120(3) 0.0621(13) Uani d . 1.000 A .
    C C28 0.3669(3) 0.6623(2) 0.0094(3) 0.0500(11) Uani d . 1.000 . .
    C C29 0.0260(2) 0.5067(2) -0.1618(2) 0.0413(10) Uani d . 1.000 . .
    C C30 0.0528(2) 0.5006(2) -0.2499(2) 0.0413(10) Uani d . 1.000 . .
    C C31 0.0034(3) 0.4220(2) -0.3311(3) 0.0508(11) Uani d . 1.000 A .
    C C32 0.0345(4) 0.4164(3) -0.4083(3) 0.0675(16) Uani d . 1.000 . .
    C C33 0.1132(4) 0.4829(4) -0.4071(4) 0.084(2) Uani d . 1.000 A .
    C C34 0.1607(4) 0.5611(4) -0.3273(4) 0.086(2) Uani d . 1.000 . .
    C C35 0.1301(3) 0.5707(3) -0.2492(3) 0.0609(12) Uani d . 1.000 A .
    C C36 0.1746(2) 0.4516(2) 0.0751(2) 0.0399(9) Uani d . 1.000 . .
    C C37 0.2766(2) 0.4314(2) 0.1309(2) 0.0368(9) Uani d . 1.000 . .
    C C38 0.3648(3) 0.5048(2) 0.1863(2) 0.0483(10) Uani d . 1.000 A .
    C C39 0.4567(3) 0.4834(4) 0.2389(3) 0.0678(16) Uani d . 1.000 . .
    C C40 0.4638(4) 0.3935(5) 0.2368(4) 0.086(2) Uani d . 1.000 A .
    C C41 0.3769(4) 0.3214(4) 0.1822(4) 0.0787(17) Uani d . 1.000 . .
    C C42 0.2830(3) 0.3397(2) 0.1286(3) 0.0535(11) Uani d . 1.000 A .
    C C43 0.3712(4) 1.0616(3) 0.5023(3) 0.0725(14) Uani d . 1.000 . .
    C C44 0.3677(6) 1.1353(4) 0.5717(4) 0.105(2) Uani d . 1.000 . .
    C C45 0.3065(5) 1.1821(3) 0.5178(4) 0.097(2) Uani d . 1.000 A .
    C C46 0.2056(3) 1.1571(2) 0.3338(3) 0.0560(13) Uani d . 1.000 A .
    C C47 0.1488(4) 1.2217(3) 0.3384(5) 0.084(2) Uani d . 1.000 . .
    C C48 0.0890(4) 1.2382(3) 0.2532(6) 0.096(2) Uani d . 1.000 . .
    C C49 0.0825(3) 1.1894(3) 0.1616(4) 0.0776(16) Uani d . 1.000 . .
    C C50 0.1413(3) 1.1238(2) 0.1650(3) 0.0510(13) Uani d . 1.000 A .
    C C51 0.0960(3) 1.0761(3) -0.0173(3) 0.0741(16) Uani d . 1.000 A .
    C C52 0.1132(3) 1.0081(3) -0.0761(3) 0.0746(16) Uani d . 1.000 . .
    C C53 0.1689(3) 0.9601(3) -0.0123(3) 0.0605(12) Uani d . 1.000 . .
    O O20' 0.038(4) 0.335(4) -0.545(3) 0.131(10) Uani d P 0.448(6) A 2
    O O23' 0.5492(14) 0.6242(11) 0.3178(12) 0.097(3) Uani d P 0.448(6) A 2
    O O10' 0.1998(17) 0.7139(14) 0.2273(18) 0.052(3) Uani d P 0.448(6) A 2
    O O11' 0.1934(14) 0.4500(8) 0.3720(15) 0.126(7) Uani d P 0.448(6) A 2
    O O14' 0.214(2) 0.7289(15) 0.042(2) 0.042(3) Uani d P 0.448(6) A 2
    O O16' 0.6648(8) 0.9344(7) 0.1136(10) 0.118(3) Uani d P 0.448(6) A 2
    O O19' -0.108(7) 0.296(3) -0.508(5) 0.124(9) Uani d P 0.448(6) A 2
    N N10' -0.007(6) 0.337(6) -0.483(3) 0.087(9) Uani d P 0.448(6) A 2
    N N11' 0.5531(11) 0.5397(8) 0.3049(11) 0.065(3) Uani d P 0.448(6) A 2
    O O24' 0.6316(8) 0.5128(8) 0.3434(9) 0.096(2) Uani d P 0.448(6) A 2
    H H3 0.67110 1.04600 0.36610 0.0590 Uiso c R 1.000 . .
    H H5 0.83000 1.17830 0.23490 0.0870 Uiso c R 1.000 . .
    H H24 0.49880 0.87770 0.12780 0.0640 Uiso c R 1.000 A .
    H H26 0.59090 0.66910 0.00150 0.0750 Uiso c R 1.000 A .
    H H27 0.42910 0.56750 -0.04620 0.0740 Uiso c R 1.000 . .
    H H28 0.30180 0.62110 -0.01060 0.0600 Uiso c R 1.000 A .
    H H31 -0.04940 0.37430 -0.33330 0.0610 Uiso c R 1.000 . .
    H H33 0.13420 0.47550 -0.45920 0.1010 Uiso c R 1.000 . .
    H H34 0.21380 0.60800 -0.32560 0.1040 Uiso c R 1.000 A .
    H H35 0.16180 0.62460 -0.19590 0.0730 Uiso c R 1.000 . .
    H H38 0.36230 0.56690 0.18820 0.0580 Uiso c R 1.000 . .
    H H40 0.52730 0.38150 0.27230 0.1040 Uiso c R 1.000 . .
    H H41 0.38060 0.25960 0.18070 0.0940 Uiso c R 1.000 A .
    H H42 0.22380 0.28990 0.09100 0.0640 Uiso c R 1.000 . .
    H H43 0.40860 1.01710 0.51870 0.0870 Uiso c R 1.000 . .
    H H44 0.40090 1.14910 0.64090 0.1260 Uiso c R 1.000 . .
    H H45 0.29000 1.23600 0.54300 0.1160 Uiso c R 1.000 . .
    H H47 0.15160 1.25350 0.39920 0.1010 Uiso c R 1.000 . .
    H H48 0.05110 1.28300 0.25520 0.1150 Uiso c R 1.000 . .
    H H49 0.04120 1.20010 0.10180 0.0930 Uiso c R 1.000 . .
    H H51 0.06030 1.12050 -0.03800 0.0890 Uiso c R 1.000 . .
    H H52 0.09250 0.99570 -0.14480 0.0890 Uiso c R 1.000 . .
    H H53 0.19210 0.90890 -0.03280 0.0730 Uiso c R 1.000 . .
    H H6 0.68240 1.22100 0.14370 0.1020 Uiso c R 1.000 . .
    H H7 0.52810 1.17390 0.16060 0.0820 Uiso c R 1.000 . .
    H H10 -0.10950 0.69400 0.12220 0.0500 Uiso c R 1.000 . .
    H H12 -0.21400 0.73400 0.33710 0.0850 Uiso c R 1.000 . .
    H H13 -0.08070 0.86890 0.42360 0.0910 Uiso c R 1.000 . .
    H H14 0.04010 0.91730 0.36140 0.0720 Uiso c R 1.000 . .
    H H17 0.22510 0.59130 0.29830 0.0590 Uiso c R 1.000 A .
    H H19 0.45400 0.57680 0.54590 0.1100 Uiso c R 1.000 A .
    H H20 0.51960 0.73910 0.59090 0.1110 Uiso c R 1.000 . .
    H H21 0.43840 0.82700 0.48640 0.0780 Uiso c R 1.000 A .
loop_
    _atom_site_aniso_label
    _atom_site_aniso_U_11
    _atom_site_aniso_U_22
    _atom_site_aniso_U_33
    _atom_site_aniso_U_12
    _atom_site_aniso_U_13
    _atom_site_aniso_U_23
    Dy1 0.03900(10)
                  0.02630(10)
                            0.03210(10)
                                      0.00880(10)
                                                0.01060(10)
                                                          0.00580(10)
    Dy2 0.02890(10)
                  0.02410(10)
                            0.03080(10)
                                      0.00850(10)
                                                0.00870(10)
                                                          0.00400(10)
    O1 0.0515(14) 0.0458(13) 0.0725(18) 0.0122(11) 0.0169(13) 0.0270(12)
    O2 0.0466(13) 0.0539(13) 0.0456(14) 0.0027(10) 0.0076(11) 0.0193(11)
    O3 0.0574(19) 0.103(3) 0.130(3) 0.0175(17) 0.041(2) 0.015(2)
    O4 0.074(2) 0.104(3) 0.089(3) 0.0355(19) 0.0183(19) 0.033(2)
    O5 0.0477(13) 0.0326(10) 0.0584(15) 0.0039(9) 0.0203(12) 0.0038(10)
    O6 0.0451(12) 0.0308(9) 0.0488(13) 0.0148(9) 0.0252(10) 0.0081(9)
    O7 0.107(3) 0.140(3) 0.144(4) -0.031(2) 0.093(3) -0.001(3)
    O8 0.076(2) 0.0680(18) 0.089(2) -0.0116(15) 0.0469(19) -0.0062(16)
    O9 0.0629(15) 0.0348(11) 0.0460(13) 0.0095(10) 0.0117(12) 0.0154(10)
    O10 0.050(6) 0.032(5) 0.044(3) -0.014(4) -0.003(3) 0.014(3)
    O11 0.151(9) 0.039(3) 0.101(7) -0.004(4) 0.031(6) 0.016(4)
    O12 0.202(5) 0.060(2) 0.152(4) 0.054(3) 0.053(4) 0.051(2)
    O13 0.0517(13) 0.0397(11) 0.0555(14) 0.0112(10) 0.0279(12) 0.0031(10)
    O14 0.043(3) 0.029(6) 0.061(6) 0.011(4) 0.026(4) 0.019(3)
    O15 0.061(2) 0.099(3) 0.204(5) 0.0131(18) 0.072(3) 0.016(3)
    O16 0.067(4) 0.085(4) 0.165(7) -0.007(3) 0.049(5) -0.029(4)
    O17 0.0608(15) 0.0584(14) 0.0568(15) 0.0169(12) 0.0302(13) 0.0261(12)
    O18 0.0690(16) 0.0609(15) 0.0369(13) 0.0142(12) 0.0218(12) -0.0002(11)
    O19 0.172(18) 0.076(16) 0.078(9) 0.023(12) 0.026(10) -0.021(11)
    O20 0.16(2) 0.151(19) 0.059(12) 0.058(15) 0.041(13) -0.035(8)
    O21 0.0644(16) 0.0552(14) 0.0718(17) 0.0395(12) 0.0304(14) 0.0254(12)
    O22 0.0328(12) 0.0683(15) 0.0464(14) 0.0111(11) 0.0068(10) 0.0016(12)
    O23 0.074(3) 0.081(6) 0.097(7) -0.011(4) 0.026(5) -0.019(4)
    O24 0.043(2) 0.137(6) 0.073(4) 0.003(4) 0.000(2) 0.017(5)
    N1 0.075(2) 0.0376(14) 0.0430(17) 0.0071(13) 0.0259(15) 0.0038(12)
    N2 0.092(2) 0.0386(15) 0.061(2) 0.0106(15) 0.045(2) 0.0016(14)
    N3 0.0488(15) 0.0282(12) 0.0622(18) 0.0115(11) 0.0266(14) 0.0144(12)
    N4 0.0386(14) 0.0497(15) 0.0631(19) 0.0124(12) 0.0111(14) 0.0306(14)
    N5 0.0460(15) 0.0551(16) 0.0456(17) 0.0200(13) 0.0141(13) 0.0202(13)
    N6 0.051(2) 0.066(2) 0.077(3) 0.0081(16) 0.0181(19) 0.0032(19)
    N7 0.0507(18) 0.067(2) 0.083(3) 0.0026(15) 0.0379(19) 0.0202(18)
    N8 0.146(5) 0.047(2) 0.124(5) 0.027(3) 0.059(4) 0.045(3)
    N9 0.052(2) 0.078(3) 0.177(5) -0.0016(19) 0.057(3) -0.023(3)
    N10 0.12(2) 0.097(10) 0.022(13) 0.054(15) 0.007(13) -0.009(13)
    N11 0.041(2) 0.084(7) 0.052(3) 0.004(5) 0.012(2) 0.006(5)
    C1 0.0457(18) 0.0337(15) 0.0420(18) -0.0002(13) 0.0094(15) 0.0029(13)
    C2 0.0490(19) 0.0403(16) 0.0444(19) 0.0012(14) 0.0123(16) 0.0082(14)
    C3 0.052(2) 0.0444(17) 0.0407(18) 0.0045(15) 0.0127(16) 0.0089(14)
    C4 0.049(2) 0.0493(19) 0.054(2) 0.0027(15) 0.0149(17) 0.0020(16)
    C5 0.063(3) 0.077(3) 0.074(3) -0.001(2) 0.032(2) 0.020(2)
    C6 0.080(3) 0.096(3) 0.082(3) 0.004(3) 0.033(3) 0.049(3)
    C7 0.062(2) 0.069(2) 0.068(3) 0.007(2) 0.017(2) 0.034(2)
    C8 0.0401(16) 0.0288(13) 0.0453(18) 0.0153(12) 0.0187(14) 0.0104(12)
    C9 0.0440(17) 0.0371(15) 0.0420(17) 0.0160(13) 0.0202(14) 0.0086(13)
    C10 0.0434(17) 0.0414(15) 0.0448(18) 0.0148(13) 0.0234(15) 0.0099(13)
    C11 0.051(2) 0.0530(19) 0.059(2) 0.0158(16) 0.0315(18) 0.0151(16)
    C12 0.077(3) 0.076(3) 0.075(3) 0.020(2) 0.052(3) 0.016(2)
    C13 0.098(3) 0.082(3) 0.059(3) 0.026(3) 0.051(3) 0.004(2)
    C14 0.073(3) 0.053(2) 0.051(2) 0.0110(18) 0.032(2) 0.0007(16)
    C15 0.0442(17) 0.0385(15) 0.0344(17) 0.0085(13) 0.0055(14) 0.0093(13)
    C16 0.0493(18) 0.0332(14) 0.0324(16) 0.0070(13) 0.0096(14) 0.0082(12)
    C17 0.058(2) 0.0356(15) 0.048(2) 0.0082(14) 0.0183(17) 0.0098(14)
    C18 0.101(3) 0.0413(18) 0.057(2) 0.021(2) 0.031(2) 0.0216(17)
    C19 0.136(5) 0.069(3) 0.063(3) 0.044(3) 0.018(3) 0.040(2)
    C20 0.103(4) 0.084(3) 0.052(3) 0.015(3) -0.010(3) 0.022(2)
    C21 0.075(3) 0.0438(18) 0.044(2) 0.0058(17) -0.0064(19) 0.0116(16)
    C22 0.0413(17) 0.0393(15) 0.0431(18) 0.0090(13) 0.0215(15) 0.0093(13)
    C23 0.0398(16) 0.0387(15) 0.0400(17) 0.0100(12) 0.0181(14) 0.0092(13)
    C24 0.0422(18) 0.0444(17) 0.062(2) 0.0041(14) 0.0205(17) -0.0045(16)
    C25 0.0394(19) 0.060(2) 0.080(3) 0.0047(16) 0.0264(19) 0.0022(19)
    C26 0.052(2) 0.062(2) 0.080(3) 0.0217(18) 0.035(2) 0.007(2)
    C27 0.062(2) 0.0450(18) 0.080(3) 0.0138(17) 0.037(2) 0.0017(18)
    C28 0.0507(19) 0.0395(16) 0.060(2) 0.0075(14) 0.0283(18) 0.0056(15)
    C29 0.0412(16) 0.0485(17) 0.0344(17) 0.0147(14) 0.0146(14) 0.0112(14)
    C30 0.0480(18) 0.0410(15) 0.0360(17) 0.0133(13) 0.0177(14) 0.0106(13)
    C31 0.063(2) 0.0459(17) 0.0428(19) 0.0204(16) 0.0194(17) 0.0096(15)
    C32 0.093(3) 0.075(3) 0.043(2) 0.044(2) 0.030(2) 0.0107(19)
    C33 0.101(4) 0.120(4) 0.065(3) 0.053(3) 0.057(3) 0.034(3)
    C34 0.084(3) 0.103(4) 0.090(4) 0.012(3) 0.056(3) 0.036(3)
    C35 0.064(2) 0.061(2) 0.054(2) 0.0015(18) 0.027(2) 0.0146(18)
    C36 0.0382(16) 0.0457(16) 0.0357(16) 0.0210(14) 0.0124(14) 0.0075(13)
    C37 0.0334(15) 0.0376(14) 0.0383(16) 0.0134(12) 0.0131(13) 0.0075(12)
    C38 0.0411(17) 0.0530(18) 0.0443(19) 0.0070(14) 0.0175(15) 0.0026(15)
    C39 0.0320(18) 0.119(4) 0.037(2) 0.010(2) 0.0090(15) 0.005(2)
    C40 0.061(3) 0.157(5) 0.062(3) 0.067(3) 0.024(2) 0.047(3)
    C41 0.092(3) 0.090(3) 0.093(3) 0.066(3) 0.049(3) 0.053(3)
    C42 0.058(2) 0.0457(18) 0.068(2) 0.0253(16) 0.0300(19) 0.0217(17)
    C43 0.102(3) 0.061(2) 0.041(2) 0.003(2) 0.025(2) 0.0086(18)
    C44 0.172(6) 0.076(3) 0.051(3) 0.001(4) 0.052(4) -0.003(2)
    C45 0.160(5) 0.062(3) 0.072(3) 0.012(3) 0.073(4) -0.011(2)
    C46 0.066(2) 0.0283(15) 0.083(3) 0.0068(15) 0.047(2) 0.0066(16)
    C47 0.090(3) 0.044(2) 0.134(5) 0.025(2) 0.068(4) 0.006(2)
    C48 0.073(3) 0.042(2) 0.181(6) 0.027(2) 0.063(4) 0.017(3)
    C49 0.049(2) 0.048(2) 0.137(4) 0.0214(18) 0.029(3) 0.040(3)
    C50 0.0394(17) 0.0357(15) 0.080(3) 0.0110(13) 0.0233(18) 0.0224(17)
    C51 0.060(2) 0.073(3) 0.070(3) 0.010(2) -0.002(2) 0.043(2)
    C52 0.064(3) 0.089(3) 0.050(2) 0.001(2) 0.002(2) 0.034(2)
    C53 0.056(2) 0.075(2) 0.041(2) 0.0142(19) 0.0110(17) 0.0153(18)
    O20' 0.16(2) 0.151(19) 0.059(12) 0.058(15) 0.041(13) -0.035(8)
    O23' 0.074(3) 0.081(6) 0.097(7) -0.011(4) 0.026(5) -0.019(4)
    O10' 0.050(6) 0.032(5) 0.044(3) -0.014(4) -0.003(3) 0.014(3)
    O11' 0.127(9) 0.051(5) 0.213(17) 0.008(5) 0.094(12) 0.026(8)
    O14' 0.043(3) 0.029(6) 0.061(6) 0.011(4) 0.026(4) 0.019(3)
    O16' 0.067(4) 0.085(4) 0.165(7) -0.007(3) 0.049(5) -0.029(4)
    O19' 0.172(18) 0.076(16) 0.078(9) 0.023(12) 0.026(10) -0.021(11)
    N10' 0.12(2) 0.097(10) 0.022(13) 0.054(15) 0.007(13) -0.009(13)
    N11' 0.041(2) 0.084(7) 0.052(3) 0.004(5) 0.012(2) 0.006(5)
    O24' 0.043(2) 0.137(6) 0.073(4) 0.003(4) 0.000(2) 0.017(5)
_geom_special_details
;
 Bond distances, angles etc. have been calculated using the
 rounded fractional coordinates. All su's are estimated
 from the variances of the (full) variance-covariance matrix.
 The cell esds are taken into account in the estimation of
 distances, angles and torsion angles
;
loop_
    _geom_bond_atom_site_label_1
    _geom_bond_atom_site_label_2
    _geom_bond_site_symmetry_1
    _geom_bond_site_symmetry_2
    _geom_bond_distance
    _geom_bond_publ_flag
    Dy1 O1 . . 2.404(3) no
    Dy1 O2 . . 2.433(3) no
    Dy1 O5 . . 2.314(3) no
    Dy1 O9 . . 2.307(2) no
    Dy1 O13 . . 2.274(3) no
    Dy1 N1 . . 2.472(3) no
    Dy1 N3 . . 2.549(3) no
    Dy1 N5 . . 2.478(3) no
    Dy2 O6 . . 2.294(2) no
    Dy2 O10 . . 2.358(19) no
    Dy2 O14 . . 2.38(2) no
    Dy2 O18 . . 2.322(2) no
    Dy2 O21 . . 2.272(3) no
    Dy2 O10' . . 2.29(2) no
    Dy2 O14' . . 2.20(3) no
    Dy2 O17 . 2_565 2.277(3) no
    Dy2 O22 . 2_565 2.339(3) no
    O1 C1 . . 1.256(5) no
    O2 C1 . . 1.259(4) no
    O3 N6 . . 1.218(6) no
    O4 N6 . . 1.216(6) no
    O5 C8 . . 1.249(4) no
    O6 C8 . . 1.263(4) no
    O7 N7 . . 1.213(6) no
    O8 N7 . . 1.193(5) no
    O9 C15 . . 1.250(4) no
    O10 C15 . . 1.207(19) no
    O10' C15 . . 1.32(2) no
    O11 N8 . . 1.283(14) no
    O11' N8 . . 1.20(2) no
    O12 N8 . . 1.215(8) no
    O13 C22 . . 1.247(4) no
    O14 C22 . . 1.26(2) no
    O14' C22 . . 1.28(3) no
    O15 N9 . . 1.186(7) no
    O16 N9 . . 1.267(12) no
    O16' N9 . . 1.329(12) no
    O17 C29 . . 1.251(4) no
    O18 C29 . . 1.247(4) no
    O19 N10 . . 1.15(10) no
    O19' N10' . . 1.34(13) no
    O20 N10 . . 1.15(7) no
    O20' N10' . . 1.31(9) no
    O21 C36 . . 1.251(4) no
    O22 C36 . . 1.249(4) no
    O23 N11 . . 1.183(15) no
    O23' N11' . . 1.26(2) no
    O24 N11 . . 1.222(15) no
    O24' N11' . . 1.23(2) no
    N1 C43 . . 1.320(5) no
    N1 N2 . . 1.354(5) no
    N2 C45 . . 1.360(7) no
    N2 C46 . . 1.406(6) no
    N3 C46 . . 1.340(5) no
    N3 C50 . . 1.319(5) no
    N4 C51 . . 1.348(5) no
    N4 N5 . . 1.358(4) no
    N4 C50 . . 1.402(5) no
    N5 C53 . . 1.313(5) no
    N6 C4 . . 1.465(6) no
    N7 C11 . . 1.476(5) no
    N8 C18 . . 1.482(6) no
    N9 C25 . . 1.459(7) no
    N10 C32 . . 1.60(5) no
    N10' C32 . . 1.34(6) no
    N11 C39 . . 1.632(13) no
    N11' C39 . . 1.369(16) no
    C1 C2 . . 1.498(6) no
    C2 C3 . . 1.381(6) no
    C2 C7 . . 1.385(6) no
    C3 C4 . . 1.376(6) no
    C4 C5 . . 1.374(6) no
    C5 C6 . . 1.372(8) no
    C6 C7 . . 1.388(8) no
    C8 C9 . . 1.500(4) no
    C9 C10 . . 1.380(4) no
    C9 C14 . . 1.387(5) no
    C10 C11 . . 1.374(5) no
    C11 C12 . . 1.374(6) no
    C12 C13 . . 1.365(7) no
    C13 C14 . . 1.389(7) no
    C15 C16 . . 1.497(4) no
    C16 C17 . . 1.380(4) no
    C16 C21 . . 1.373(5) no
    C17 C18 . . 1.369(5) no
    C18 C19 . . 1.361(8) no
    C19 C20 . . 1.375(8) no
    C20 C21 . . 1.397(7) no
    C22 C23 . . 1.499(4) no
    C23 C24 . . 1.378(5) no
    C23 C28 . . 1.386(5) no
    C24 C25 . . 1.377(6) no
    C25 C26 . . 1.362(6) no
    C26 C27 . . 1.370(6) no
    C27 C28 . . 1.375(6) no
    C29 C30 . . 1.494(4) no
    C30 C31 . . 1.385(5) no
    C30 C35 . . 1.381(6) no
    C31 C32 . . 1.376(7) no
    C32 C33 . . 1.359(8) no
    C33 C34 . . 1.370(8) no
    C34 C35 . . 1.384(7) no
    C36 C37 . . 1.497(4) no
    C37 C42 . . 1.382(4) no
    C37 C38 . . 1.379(5) no
    C38 C39 . . 1.380(6) no
    C39 C40 . . 1.358(9) no
    C40 C41 . . 1.357(9) no
    C41 C42 . . 1.384(7) no
    C43 C44 . . 1.391(8) no
    C44 C45 . . 1.337(9) no
    C46 C47 . . 1.368(7) no
    C47 C48 . . 1.338(10) no
    C48 C49 . . 1.392(9) no
    C49 C50 . . 1.388(6) no
    C51 C52 . . 1.336(6) no
    C52 C53 . . 1.390(6) no
    C3 H3 . . 0.9300 no
    C5 H5 . . 0.9300 no
    C6 H6 . . 0.9300 no
    C7 H7 . . 0.9300 no
    C10 H10 . . 0.9300 no
    C12 H12 . . 0.9300 no
    C13 H13 . . 0.9300 no
    C14 H14 . . 0.9300 no
    C17 H17 . . 0.9300 no
    C19 H19 . . 0.9300 no
    C20 H20 . . 0.9300 no
    C21 H21 . . 0.9300 no
    C24 H24 . . 0.9300 no
    C26 H26 . . 0.9300 no
    C27 H27 . . 0.9300 no
    C28 H28 . . 0.9300 no
    C31 H31 . . 0.9300 no
    C33 H33 . . 0.9300 no
    C34 H34 . . 0.9300 no
    C35 H35 . . 0.9300 no
    C38 H38 . . 0.9300 no
    C40 H40 . . 0.9300 no
    C41 H41 . . 0.9300 no
    C42 H42 . . 0.9300 no
    C43 H43 . . 0.9300 no
    C44 H44 . . 0.9300 no
    C45 H45 . . 0.9300 no
    C47 H47 . . 0.9300 no
    C48 H48 . . 0.9300 no
    C49 H49 . . 0.9300 no
    C51 H51 . . 0.9300 no
    C52 H52 . . 0.9300 no
    C53 H53 . . 0.9300 no
loop_
    _geom_angle_atom_site_label_1
    _geom_angle_atom_site_label_2
    _geom_angle_atom_site_label_3
    _geom_angle_site_symmetry_1
    _geom_angle_site_symmetry_2
    _geom_angle_site_symmetry_3
    _geom_angle
    _geom_angle_publ_flag
    O1 Dy1 O2 . . . 53.79(9) no
    O1 Dy1 O5 . . . 146.83(9) no
    O1 Dy1 O9 . . . 132.71(10) no
    O1 Dy1 O13 . . . 85.78(9) no
    O1 Dy1 N1 . . . 92.97(10) no
    O1 Dy1 N3 . . . 76.10(9) no
    O1 Dy1 N5 . . . 75.17(10) no
    O2 Dy1 O5 . . . 152.54(8) no
    O2 Dy1 O9 . . . 79.08(9) no
    O2 Dy1 O13 . . . 80.33(9) no
    O2 Dy1 N1 . . . 79.47(12) no
    O2 Dy1 N3 . . . 115.08(9) no
    O2 Dy1 N5 . . . 124.91(9) no
    O5 Dy1 O9 . . . 78.83(9) no
    O5 Dy1 O13 . . . 112.50(9) no
    O5 Dy1 N1 . . . 81.09(11) no
    O5 Dy1 N3 . . . 72.07(8) no
    O5 Dy1 N5 . . . 82.41(9) no
    O9 Dy1 O13 . . . 82.31(8) no
    O9 Dy1 N1 . . . 80.84(9) no
    O9 Dy1 N3 . . . 136.38(9) no
    O9 Dy1 N5 . . . 143.44(9) no
    O13 Dy1 N1 . . . 155.77(11) no
    O13 Dy1 N3 . . . 138.76(8) no
    O13 Dy1 N5 . . . 76.31(9) no
    N1 Dy1 N3 . . . 63.33(10) no
    N1 Dy1 N5 . . . 126.76(10) no
    N3 Dy1 N5 . . . 63.43(9) no
    O6 Dy2 O10 . . . 74.2(4) no
    O6 Dy2 O14 . . . 83.5(5) no
    O6 Dy2 O18 . . . 120.81(8) no
    O6 Dy2 O21 . . . 157.47(9) no
    O6 Dy2 O10' . . . 74.9(6) no
    O6 Dy2 O14' . . . 89.4(7) no
    O6 Dy2 O17 . . 2_565 96.50(9) no
    O6 Dy2 O22 . . 2_565 75.08(9) no
    O10 Dy2 O14 . . . 74.4(7) no
    O10 Dy2 O18 . . . 141.0(5) no
    O10 Dy2 O21 . . . 83.4(4) no
    O10 Dy2 O17 . . 2_565 84.3(4) no
    O10 Dy2 O22 . . 2_565 143.1(5) no
    O14 Dy2 O18 . . . 72.3(5) no
    O14 Dy2 O21 . . . 92.8(5) no
    O14 Dy2 O17 . . 2_565 157.9(6) no
    O14 Dy2 O22 . . 2_565 121.6(6) no
    O18 Dy2 O21 . . . 78.58(10) no
    O10' Dy2 O18 . . . 149.3(7) no
    O14' Dy2 O18 . . . 74.0(7) no
    O17 Dy2 O18 2_565 . . 124.71(9) no
    O18 Dy2 O22 . . 2_565 73.73(10) no
    O10' Dy2 O21 . . . 82.6(6) no
    O14' Dy2 O21 . . . 85.2(7) no
    O17 Dy2 O21 2_565 . . 78.66(10) no
    O21 Dy2 O22 . . 2_565 124.61(9) no
    O10' Dy2 O14' . . . 80.4(9) no
    O10' Dy2 O17 . . 2_565 74.1(6) no
    O10' Dy2 O22 . . 2_565 136.8(7) no
    O14' Dy2 O17 . . 2_565 151.3(7) no
    O14' Dy2 O22 . . 2_565 129.3(7) no
    O17 Dy2 O22 2_565 . 2_565 79.31(9) no
    Dy1 O1 C1 . . . 92.2(2) no
    Dy1 O2 C1 . . . 90.7(2) no
    Dy1 O5 C8 . . . 134.5(2) no
    Dy2 O6 C8 . . . 135.76(19) no
    Dy1 O9 C15 . . . 133.2(2) no
    Dy2 O10 C15 . . . 171.1(14) no
    Dy2 O10' C15 . . . 159.6(16) no
    Dy1 O13 C22 . . . 145.6(2) no
    Dy2 O14 C22 . . . 132.3(14) no
    Dy2 O14' C22 . . . 148.8(19) no
    Dy2 O17 C29 2_565 . . 149.3(2) no
    Dy2 O18 C29 . . . 138.4(2) no
    Dy2 O21 C36 . . . 147.8(2) no
    Dy2 O22 C36 2_565 . . 139.9(2) no
    Dy1 N1 N2 . . . 120.7(2) no
    Dy1 N1 C43 . . . 133.6(3) no
    N2 N1 C43 . . . 105.4(3) no
    N1 N2 C45 . . . 109.9(4) no
    C45 N2 C46 . . . 130.3(4) no
    N1 N2 C46 . . . 119.8(3) no
    Dy1 N3 C50 . . . 121.3(2) no
    Dy1 N3 C46 . . . 121.2(2) no
    C46 N3 C50 . . . 117.0(3) no
    N5 N4 C51 . . . 110.3(3) no
    N5 N4 C50 . . . 120.0(3) no
    C50 N4 C51 . . . 129.7(3) no
    N4 N5 C53 . . . 104.9(3) no
    Dy1 N5 N4 . . . 119.76(19) no
    Dy1 N5 C53 . . . 134.9(3) no
    O4 N6 C4 . . . 117.9(4) no
    O3 N6 C4 . . . 118.3(4) no
    O3 N6 O4 . . . 123.8(5) no
    O7 N7 O8 . . . 123.3(4) no
    O7 N7 C11 . . . 117.2(4) no
    O8 N7 C11 . . . 119.5(3) no
    O11 N8 O12 . . . 122.2(7) no
    O11' N8 O12 . . . 121.9(9) no
    O11' N8 C18 . . . 113.0(8) no
    O11 N8 C18 . . . 117.5(6) no
    O12 N8 C18 . . . 117.5(6) no
    O15 N9 O16' . . . 116.4(7) no
    O15 N9 O16 . . . 120.0(6) no
    O15 N9 C25 . . . 119.6(5) no
    O16' N9 C25 . . . 115.4(7) no
    O16 N9 C25 . . . 115.8(6) no
    O19 N10 C32 . . . 116(4) no
    O20 N10 C32 . . . 121(6) no
    O19 N10 O20 . . . 121(6) no
    O19' N10' C32 . . . 115(6) no
    O19' N10' O20' . . . 125(5) no
    O20' N10' C32 . . . 113(7) no
    O23 N11 C39 . . . 122.6(11) no
    O24 N11 C39 . . . 111.3(9) no
    O23 N11 O24 . . . 126.0(12) no
    O23' N11' C39 . . . 108.9(14) no
    O24' N11' C39 . . . 125.9(12) no
    O23' N11' O24' . . . 125.1(16) no
    O1 C1 C2 . . . 119.5(3) no
    O2 C1 C2 . . . 119.5(3) no
    O1 C1 O2 . . . 121.0(4) no
    C1 C2 C3 . . . 120.2(3) no
    C3 C2 C7 . . . 119.4(4) no
    C1 C2 C7 . . . 120.3(4) no
    C2 C3 C4 . . . 119.3(3) no
    C3 C4 C5 . . . 122.1(4) no
    N6 C4 C3 . . . 118.9(3) no
    N6 C4 C5 . . . 119.0(4) no
    C4 C5 C6 . . . 118.4(5) no
    C5 C6 C7 . . . 120.7(5) no
    C2 C7 C6 . . . 120.1(4) no
    O6 C8 C9 . . . 117.8(3) no
    O5 C8 O6 . . . 124.0(3) no
    O5 C8 C9 . . . 118.2(3) no
    C8 C9 C14 . . . 121.9(3) no
    C10 C9 C14 . . . 119.7(3) no
    C8 C9 C10 . . . 118.5(2) no
    C9 C10 C11 . . . 119.0(3) no
    N7 C11 C12 . . . 120.3(4) no
    C10 C11 C12 . . . 122.2(4) no
    N7 C11 C10 . . . 117.4(3) no
    C11 C12 C13 . . . 118.5(5) no
    C12 C13 C14 . . . 120.9(4) no
    C9 C14 C13 . . . 119.7(4) no
    O9 C15 O10 . . . 118.4(8) no
    O9 C15 C16 . . . 117.9(3) no
    O9 C15 O10' . . . 130.9(10) no
    O10 C15 C16 . . . 123.0(8) no
    O10' C15 C16 . . . 110.9(10) no
    C15 C16 C21 . . . 121.4(3) no
    C17 C16 C21 . . . 120.1(3) no
    C15 C16 C17 . . . 118.5(3) no
    C16 C17 C18 . . . 118.3(4) no
    N8 C18 C19 . . . 120.1(4) no
    C17 C18 C19 . . . 123.0(4) no
    N8 C18 C17 . . . 116.9(4) no
    C18 C19 C20 . . . 118.6(5) no
    C19 C20 C21 . . . 119.7(4) no
    C16 C21 C20 . . . 120.1(4) no
    O14' C22 C23 . . . 113.0(13) no
    O14 C22 C23 . . . 120.0(11) no
    O13 C22 O14 . . . 121.1(11) no
    O13 C22 C23 . . . 117.7(3) no
    O13 C22 O14' . . . 129.0(13) no
    C22 C23 C28 . . . 120.7(3) no
    C24 C23 C28 . . . 119.2(3) no
    C22 C23 C24 . . . 120.1(3) no
    C23 C24 C25 . . . 118.2(3) no
    N9 C25 C24 . . . 119.0(4) no
    N9 C25 C26 . . . 117.7(4) no
    C24 C25 C26 . . . 123.3(4) no
    C25 C26 C27 . . . 118.1(4) no
    C26 C27 C28 . . . 120.3(4) no
    C23 C28 C27 . . . 120.9(4) no
    O17 C29 O18 . . . 125.8(3) no
    O17 C29 C30 . . . 117.0(3) no
    O18 C29 C30 . . . 117.1(3) no
    C29 C30 C31 . . . 119.9(3) no
    C29 C30 C35 . . . 120.5(3) no
    C31 C30 C35 . . . 119.5(3) no
    C30 C31 C32 . . . 118.2(4) no
    N10 C32 C33 . . . 120(2) no
    C31 C32 C33 . . . 123.1(4) no
    N10' C32 C31 . . . 118(4) no
    N10' C32 C33 . . . 118(4) no
    N10 C32 C31 . . . 117(2) no
    C32 C33 C34 . . . 118.4(5) no
    C33 C34 C35 . . . 120.4(5) no
    C30 C35 C34 . . . 120.3(4) no
    O21 C36 C37 . . . 116.7(3) no
    O21 C36 O22 . . . 125.6(3) no
    O22 C36 C37 . . . 117.7(3) no
    C38 C37 C42 . . . 119.6(3) no
    C36 C37 C38 . . . 119.9(3) no
    C36 C37 C42 . . . 120.6(3) no
    C37 C38 C39 . . . 118.1(3) no
    N11 C39 C40 . . . 129.1(6) no
    C38 C39 C40 . . . 122.7(5) no
    N11' C39 C38 . . . 131.6(7) no
    N11' C39 C40 . . . 105.6(7) no
    N11 C39 C38 . . . 108.2(6) no
    C39 C40 C41 . . . 119.0(6) no
    C40 C41 C42 . . . 120.2(5) no
    C37 C42 C41 . . . 120.4(4) no
    N1 C43 C44 . . . 111.2(5) no
    C43 C44 C45 . . . 105.4(5) no
    N2 C45 C44 . . . 108.0(5) no
    N2 C46 N3 . . . 114.3(3) no
    N2 C46 C47 . . . 122.4(4) no
    N3 C46 C47 . . . 123.4(4) no
    C46 C47 C48 . . . 118.4(6) no
    C47 C48 C49 . . . 121.1(5) no
    C48 C49 C50 . . . 115.9(5) no
    N3 C50 C49 . . . 124.2(4) no
    N4 C50 C49 . . . 120.9(4) no
    N3 C50 N4 . . . 114.9(3) no
    N4 C51 C52 . . . 108.2(4) no
    C51 C52 C53 . . . 105.0(4) no
    N5 C53 C52 . . . 111.6(4) no
    C2 C3 H3 . . . 120.00 no
    C4 C3 H3 . . . 120.00 no
    C4 C5 H5 . . . 121.00 no
    C6 C5 H5 . . . 121.00 no
    C5 C6 H6 . . . 120.00 no
    C7 C6 H6 . . . 120.00 no
    C2 C7 H7 . . . 120.00 no
    C6 C7 H7 . . . 120.00 no
    C9 C10 H10 . . . 121.00 no
    C11 C10 H10 . . . 120.00 no
    C11 C12 H12 . . . 121.00 no
    C13 C12 H12 . . . 121.00 no
    C12 C13 H13 . . . 120.00 no
    C14 C13 H13 . . . 120.00 no
    C9 C14 H14 . . . 120.00 no
    C13 C14 H14 . . . 120.00 no
    C16 C17 H17 . . . 121.00 no
    C18 C17 H17 . . . 121.00 no
    C18 C19 H19 . . . 121.00 no
    C20 C19 H19 . . . 121.00 no
    C19 C20 H20 . . . 120.00 no
    C21 C20 H20 . . . 120.00 no
    C16 C21 H21 . . . 120.00 no
    C20 C21 H21 . . . 120.00 no
    C23 C24 H24 . . . 121.00 no
    C25 C24 H24 . . . 121.00 no
    C25 C26 H26 . . . 121.00 no
    C27 C26 H26 . . . 121.00 no
    C26 C27 H27 . . . 120.00 no
    C28 C27 H27 . . . 120.00 no
    C23 C28 H28 . . . 120.00 no
    C27 C28 H28 . . . 120.00 no
    C30 C31 H31 . . . 121.00 no
    C32 C31 H31 . . . 121.00 no
    C32 C33 H33 . . . 121.00 no
    C34 C33 H33 . . . 121.00 no
    C33 C34 H34 . . . 120.00 no
    C35 C34 H34 . . . 120.00 no
    C30 C35 H35 . . . 120.00 no
    C34 C35 H35 . . . 120.00 no
    C37 C38 H38 . . . 121.00 no
    C39 C38 H38 . . . 121.00 no
    C39 C40 H40 . . . 121.00 no
    C41 C40 H40 . . . 120.00 no
    C40 C41 H41 . . . 120.00 no
    C42 C41 H41 . . . 120.00 no
    C37 C42 H42 . . . 120.00 no
    C41 C42 H42 . . . 120.00 no
    N1 C43 H43 . . . 124.00 no
    C44 C43 H43 . . . 124.00 no
    C43 C44 H44 . . . 127.00 no
    C45 C44 H44 . . . 127.00 no
    N2 C45 H45 . . . 126.00 no
    C44 C45 H45 . . . 126.00 no
    C46 C47 H47 . . . 121.00 no
    C48 C47 H47 . . . 121.00 no
    C47 C48 H48 . . . 119.00 no
    C49 C48 H48 . . . 119.00 no
    C48 C49 H49 . . . 122.00 no
    C50 C49 H49 . . . 122.00 no
    N4 C51 H51 . . . 126.00 no
    C52 C51 H51 . . . 126.00 no
    C51 C52 H52 . . . 127.00 no
    C53 C52 H52 . . . 128.00 no
    N5 C53 H53 . . . 124.00 no
    C52 C53 H53 . . . 124.00 no
loop_
    _geom_torsion_atom_site_label_1
    _geom_torsion_atom_site_label_2
    _geom_torsion_atom_site_label_3
    _geom_torsion_atom_site_label_4
    _geom_torsion_site_symmetry_1
    _geom_torsion_site_symmetry_2
    _geom_torsion_site_symmetry_3
    _geom_torsion_site_symmetry_4
    _geom_torsion
    _geom_torsion_publ_flag
    O2 Dy1 O1 C1 . . . . 8.58(18) no
    O5 Dy1 O1 C1 . . . . 161.44(18) no
    O9 Dy1 O1 C1 . . . . 3.0(2) no
    O13 Dy1 O1 C1 . . . . -72.5(2) no
    N1 Dy1 O1 C1 . . . . 83.2(2) no
    N3 Dy1 O1 C1 . . . . 144.8(2) no
    N5 Dy1 O1 C1 . . . . -149.5(2) no
    O1 Dy1 O2 C1 . . . . -8.55(18) no
    O5 Dy1 O2 C1 . . . . -155.8(2) no
    O9 Dy1 O2 C1 . . . . 167.2(2) no
    O13 Dy1 O2 C1 . . . . 83.29(19) no
    N1 Dy1 O2 C1 . . . . -110.2(2) no
    N3 Dy1 O2 C1 . . . . -56.4(2) no
    N5 Dy1 O2 C1 . . . . 17.6(2) no
    O1 Dy1 O5 C8 . . . . 124.8(3) no
    O2 Dy1 O5 C8 . . . . -108.2(3) no
    O9 Dy1 O5 C8 . . . . -71.2(3) no
    O13 Dy1 O5 C8 . . . . 5.6(3) no
    N1 Dy1 O5 C8 . . . . -153.5(3) no
    N3 Dy1 O5 C8 . . . . 141.8(3) no
    N5 Dy1 O5 C8 . . . . 77.3(3) no
    O1 Dy1 O9 C15 . . . . -130.3(3) no
    O2 Dy1 O9 C15 . . . . -135.0(3) no
    O5 Dy1 O9 C15 . . . . 61.5(3) no
    O13 Dy1 O9 C15 . . . . -53.4(3) no
    N1 Dy1 O9 C15 . . . . 144.1(3) no
    N3 Dy1 O9 C15 . . . . 110.0(3) no
    N5 Dy1 O9 C15 . . . . 1.0(4) no
    O1 Dy1 O13 C22 . . . . -168.1(4) no
    O2 Dy1 O13 C22 . . . . 137.9(4) no
    O5 Dy1 O13 C22 . . . . -16.7(4) no
    O9 Dy1 O13 C22 . . . . 57.7(4) no
    N1 Dy1 O13 C22 . . . . 104.0(4) no
    N3 Dy1 O13 C22 . . . . -104.9(4) no
    N5 Dy1 O13 C22 . . . . -92.4(4) no
    O1 Dy1 N1 N2 . . . . 72.0(3) no
    O1 Dy1 N1 C43 . . . . -101.8(4) no
    O2 Dy1 N1 N2 . . . . 124.3(3) no
    O2 Dy1 N1 C43 . . . . -49.5(4) no
    O5 Dy1 N1 N2 . . . . -75.2(3) no
    O5 Dy1 N1 C43 . . . . 111.0(4) no
    O9 Dy1 N1 N2 . . . . -155.2(3) no
    O9 Dy1 N1 C43 . . . . 31.0(4) no
    O13 Dy1 N1 N2 . . . . 158.3(3) no
    O13 Dy1 N1 C43 . . . . -15.5(6) no
    N3 Dy1 N1 N2 . . . . -0.8(3) no
    N3 Dy1 N1 C43 . . . . -174.7(5) no
    N5 Dy1 N1 N2 . . . . -1.7(4) no
    N5 Dy1 N1 C43 . . . . -175.5(4) no
    O1 Dy1 N3 C46 . . . . -105.0(3) no
    O1 Dy1 N3 C50 . . . . 83.1(3) no
    O2 Dy1 N3 C46 . . . . -67.0(3) no
    O2 Dy1 N3 C50 . . . . 121.1(3) no
    O5 Dy1 N3 C46 . . . . 84.4(3) no
    O5 Dy1 N3 C50 . . . . -87.4(3) no
    O9 Dy1 N3 C46 . . . . 33.8(3) no
    O9 Dy1 N3 C50 . . . . -138.0(3) no
    O13 Dy1 N3 C46 . . . . -171.6(3) no
    O13 Dy1 N3 C50 . . . . 16.5(3) no
    N1 Dy1 N3 C46 . . . . -4.4(3) no
    N1 Dy1 N3 C50 . . . . -176.3(3) no
    N5 Dy1 N3 C46 . . . . 174.8(3) no
    N5 Dy1 N3 C50 . . . . 3.0(3) no
    O1 Dy1 N5 N4 . . . . -79.5(2) no
    O1 Dy1 N5 C53 . . . . 91.4(4) no
    O2 Dy1 N5 N4 . . . . -101.1(2) no
    O2 Dy1 N5 C53 . . . . 69.8(4) no
    O5 Dy1 N5 N4 . . . . 75.8(2) no
    O5 Dy1 N5 C53 . . . . -113.3(4) no
    O9 Dy1 N5 N4 . . . . 135.3(2) no
    O9 Dy1 N5 C53 . . . . -53.8(4) no
    O13 Dy1 N5 N4 . . . . -168.7(3) no
    O13 Dy1 N5 C53 . . . . 2.2(4) no
    N1 Dy1 N5 N4 . . . . 3.0(3) no
    N1 Dy1 N5 C53 . . . . 173.9(4) no
    N3 Dy1 N5 N4 . . . . 2.1(2) no
    N3 Dy1 N5 C53 . . . . 173.0(4) no
    O10 Dy2 O6 C8 . . . . -34.4(5) no
    O14 Dy2 O6 C8 . . . . -110.0(6) no
    O18 Dy2 O6 C8 . . . . -174.9(3) no
    O21 Dy2 O6 C8 . . . . -28.2(4) no
    O17 Dy2 O6 C8 2_565 . . . 47.8(3) no
    O22 Dy2 O6 C8 2_565 . . . 124.9(3) no
    O6 Dy2 O14 C22 . . . . 92.0(19) no
    O10 Dy2 O14 C22 . . . . 16.6(18) no
    O18 Dy2 O14 C22 . . . . -143(2) no
    O21 Dy2 O14 C22 . . . . -65.7(19) no
    O17 Dy2 O14 C22 2_565 . . . 1(3) no
    O22 Dy2 O14 C22 2_565 . . . 160.0(16) no
    O6 Dy2 O18 C29 . . . . -142.6(3) no
    O10 Dy2 O18 C29 . . . . 114.0(7) no
    O14 Dy2 O18 C29 . . . . 146.6(7) no
    O21 Dy2 O18 C29 . . . . 49.8(4) no
    O17 Dy2 O18 C29 2_565 . . . -17.6(4) no
    O22 Dy2 O18 C29 2_565 . . . -81.7(4) no
    O6 Dy2 O21 C36 . . . . 124.1(4) no
    O10 Dy2 O21 C36 . . . . 130.1(6) no
    O14 Dy2 O21 C36 . . . . -155.9(7) no
    O18 Dy2 O21 C36 . . . . -84.6(4) no
    O17 Dy2 O21 C36 2_565 . . . 44.6(4) no
    O22 Dy2 O21 C36 2_565 . . . -23.7(5) no
    O6 Dy2 O17 C29 . . 2_565 2_565 139.3(5) no
    O10 Dy2 O17 C29 . . 2_565 2_565 -147.4(6) no
    O14 Dy2 O17 C29 . . 2_565 2_565 -131.9(15) no
    O18 Dy2 O17 C29 . . 2_565 2_565 4.4(5) no
    O21 Dy2 O17 C29 . . 2_565 2_565 -63.0(5) no
    O6 Dy2 O22 C36 . . 2_565 2_565 -157.9(3) no
    O10 Dy2 O22 C36 . . 2_565 2_565 -123.4(7) no
    O14 Dy2 O22 C36 . . 2_565 2_565 129.6(7) no
    O18 Dy2 O22 C36 . . 2_565 2_565 73.1(3) no
    O21 Dy2 O22 C36 . . 2_565 2_565 9.9(4) no
    Dy1 O1 C1 O2 . . . . -15.7(3) no
    Dy1 O1 C1 C2 . . . . 161.9(3) no
    Dy1 O2 C1 O1 . . . . 15.5(3) no
    Dy1 O2 C1 C2 . . . . -162.1(3) no
    Dy1 O5 C8 C9 . . . . 155.8(2) no
    Dy1 O5 C8 O6 . . . . -25.6(5) no
    Dy2 O6 C8 C9 . . . . -80.8(4) no
    Dy2 O6 C8 O5 . . . . 100.6(3) no
    Dy1 O9 C15 C16 . . . . 174.5(2) no
    Dy1 O9 C15 O10 . . . . 3.7(12) no
    Dy1 O13 C22 C23 . . . . -150.7(3) no
    Dy1 O13 C22 O14 . . . . 41.3(13) no
    Dy2 O14 C22 O13 . . . . -88.0(17) no
    Dy2 O14 C22 C23 . . . . 104.4(17) no
    Dy2 O17 C29 C30 2_565 . . . 170.0(3) no
    Dy2 O17 C29 O18 2_565 . . . -8.9(7) no
    Dy2 O18 C29 O17 . . . . 19.0(6) no
    Dy2 O18 C29 C30 . . . . -159.9(2) no
    Dy2 O21 C36 C37 . . . . -157.9(3) no
    Dy2 O21 C36 O22 . . . . 21.4(6) no
    Dy2 O22 C36 C37 2_565 . . . 176.2(2) no
    Dy2 O22 C36 O21 2_565 . . . -3.1(5) no
    C43 N1 N2 C46 . . . . -178.9(4) no
    Dy1 N1 C43 C44 . . . . 173.6(4) no
    N2 N1 C43 C44 . . . . -0.9(6) no
    Dy1 N1 N2 C45 . . . . -173.7(4) no
    Dy1 N1 N2 C46 . . . . 5.8(5) no
    C43 N1 N2 C45 . . . . 1.7(6) no
    C46 N2 C45 C44 . . . . 178.8(5) no
    N1 N2 C46 C47 . . . . 170.0(4) no
    C45 N2 C46 C47 . . . . -10.7(8) no
    C45 N2 C46 N3 . . . . 169.9(5) no
    N1 N2 C45 C44 . . . . -1.9(7) no
    N1 N2 C46 N3 . . . . -9.4(6) no
    Dy1 N3 C46 N2 . . . . 8.7(4) no
    Dy1 N3 C50 N4 . . . . -7.3(4) no
    C46 N3 C50 N4 . . . . -179.5(3) no
    C50 N3 C46 C47 . . . . 1.5(6) no
    Dy1 N3 C50 C49 . . . . 172.3(3) no
    C46 N3 C50 C49 . . . . 0.1(6) no
    C50 N3 C46 N2 . . . . -179.1(3) no
    Dy1 N3 C46 C47 . . . . -170.7(4) no
    C51 N4 N5 C53 . . . . 0.4(4) no
    C51 N4 C50 C49 . . . . 8.9(6) no
    C50 N4 N5 C53 . . . . 179.8(4) no
    C51 N4 N5 Dy1 . . . . 173.7(3) no
    C50 N4 C51 C52 . . . . -179.5(4) no
    N5 N4 C51 C52 . . . . -0.2(5) no
    N5 N4 C50 C49 . . . . -170.4(4) no
    C50 N4 N5 Dy1 . . . . -6.9(4) no
    C51 N4 C50 N3 . . . . -171.5(4) no
    N5 N4 C50 N3 . . . . 9.2(5) no
    N4 N5 C53 C52 . . . . -0.4(5) no
    Dy1 N5 C53 C52 . . . . -172.2(3) no
    O3 N6 C4 C3 . . . . 168.8(4) no
    O3 N6 C4 C5 . . . . -9.4(6) no
    O4 N6 C4 C3 . . . . -11.5(6) no
    O4 N6 C4 C5 . . . . 170.4(4) no
    O8 N7 C11 C12 . . . . -177.2(4) no
    O8 N7 C11 C10 . . . . 2.2(5) no
    O7 N7 C11 C12 . . . . 5.1(6) no
    O7 N7 C11 C10 . . . . -175.6(4) no
    O11 N8 C18 C17 . . . . -3.6(12) no
    O11 N8 C18 C19 . . . . 178.4(10) no
    O12 N8 C18 C17 . . . . 158.2(6) no
    O12 N8 C18 C19 . . . . -19.9(10) no
    O16 N9 C25 C24 . . . . 31.5(8) no
    O15 N9 C25 C26 . . . . 7.4(7) no
    O15 N9 C25 C24 . . . . -172.6(5) no
    O16 N9 C25 C26 . . . . -148.5(6) no
    O20 N10 C32 C33 . . . . 17(7) no
    O19 N10 C32 C33 . . . . 177(5) no
    O20 N10 C32 C31 . . . . -166(5) no
    O19 N10 C32 C31 . . . . -5(7) no
    O23 N11 C39 C38 . . . . -15.1(14) no
    O24 N11 C39 C38 . . . . 167.6(8) no
    O24 N11 C39 C40 . . . . -12.5(13) no
    O23 N11 C39 C40 . . . . 164.8(11) no
    O2 C1 C2 C7 . . . . 173.5(3) no
    O1 C1 C2 C7 . . . . -4.2(5) no
    O2 C1 C2 C3 . . . . -3.9(5) no
    O1 C1 C2 C3 . . . . 178.4(3) no
    C1 C2 C7 C6 . . . . -177.5(4) no
    C3 C2 C7 C6 . . . . -0.1(6) no
    C7 C2 C3 C4 . . . . -0.7(6) no
    C1 C2 C3 C4 . . . . 176.7(3) no
    C2 C3 C4 C5 . . . . 0.8(6) no
    C2 C3 C4 N6 . . . . -177.3(4) no
    N6 C4 C5 C6 . . . . 178.0(4) no
    C3 C4 C5 C6 . . . . -0.1(6) no
    C4 C5 C6 C7 . . . . -0.7(7) no
    C5 C6 C7 C2 . . . . 0.8(7) no
    O6 C8 C9 C14 . . . . 178.3(3) no
    O6 C8 C9 C10 . . . . -1.9(4) no
    O5 C8 C9 C10 . . . . 176.8(3) no
    O5 C8 C9 C14 . . . . -3.0(5) no
    C14 C9 C10 C11 . . . . -0.7(5) no
    C8 C9 C14 C13 . . . . -179.9(4) no
    C8 C9 C10 C11 . . . . 179.5(3) no
    C10 C9 C14 C13 . . . . 0.3(6) no
    C9 C10 C11 N7 . . . . -178.7(3) no
    C9 C10 C11 C12 . . . . 0.6(6) no
    C10 C11 C12 C13 . . . . -0.2(7) no
    N7 C11 C12 C13 . . . . 179.2(4) no
    C11 C12 C13 C14 . . . . -0.2(7) no
    C12 C13 C14 C9 . . . . 0.2(7) no
    O9 C15 C16 C17 . . . . 177.0(3) no
    O10 C15 C16 C21 . . . . 165.1(12) no
    O9 C15 C16 C21 . . . . -5.3(5) no
    O10 C15 C16 C17 . . . . -12.6(12) no
    C21 C16 C17 C18 . . . . -3.1(6) no
    C17 C16 C21 C20 . . . . 4.5(6) no
    C15 C16 C17 C18 . . . . 174.6(4) no
    C15 C16 C21 C20 . . . . -173.1(4) no
    C16 C17 C18 N8 . . . . -179.3(5) no
    C16 C17 C18 C19 . . . . -1.3(8) no
    C17 C18 C19 C20 . . . . 4.2(9) no
    N8 C18 C19 C20 . . . . -177.9(6) no
    C18 C19 C20 C21 . . . . -2.6(9) no
    C19 C20 C21 C16 . . . . -1.6(8) no
    O14 C22 C23 C28 . . . . -19.0(12) no
    O14 C22 C23 C24 . . . . 159.7(11) no
    O13 C22 C23 C28 . . . . 172.9(3) no
    O13 C22 C23 C24 . . . . -8.4(4) no
    C28 C23 C24 C25 . . . . 1.9(5) no
    C22 C23 C24 C25 . . . . -176.9(3) no
    C24 C23 C28 C27 . . . . -1.7(5) no
    C22 C23 C28 C27 . . . . 177.1(3) no
    C23 C24 C25 C26 . . . . -0.5(6) no
    C23 C24 C25 N9 . . . . 179.5(4) no
    C24 C25 C26 C27 . . . . -1.3(6) no
    N9 C25 C26 C27 . . . . 178.8(4) no
    C25 C26 C27 C28 . . . . 1.5(6) no
    C26 C27 C28 C23 . . . . 0.0(6) no
    O18 C29 C30 C35 . . . . 18.0(5) no
    O17 C29 C30 C35 . . . . -161.0(3) no
    O17 C29 C30 C31 . . . . 15.9(5) no
    O18 C29 C30 C31 . . . . -165.1(3) no
    C31 C30 C35 C34 . . . . -2.3(6) no
    C35 C30 C31 C32 . . . . 0.7(6) no
    C29 C30 C31 C32 . . . . -176.3(4) no
    C29 C30 C35 C34 . . . . 174.6(4) no
    C30 C31 C32 C33 . . . . 2.0(7) no
    C30 C31 C32 N10 . . . . -175(3) no
    C31 C32 C33 C34 . . . . -2.9(8) no
    N10 C32 C33 C34 . . . . 174(3) no
    C32 C33 C34 C35 . . . . 1.2(9) no
    C33 C34 C35 C30 . . . . 1.4(8) no
    O22 C36 C37 C42 . . . . 2.3(4) no
    O21 C36 C37 C38 . . . . 2.6(4) no
    O21 C36 C37 C42 . . . . -178.3(3) no
    O22 C36 C37 C38 . . . . -176.8(3) no
    C36 C37 C38 C39 . . . . 178.2(3) no
    C42 C37 C38 C39 . . . . -0.9(5) no
    C38 C37 C42 C41 . . . . 0.6(6) no
    C36 C37 C42 C41 . . . . -178.5(4) no
    C37 C38 C39 N11 . . . . -179.0(5) no
    C37 C38 C39 C40 . . . . 1.1(6) no
    N11 C39 C40 C41 . . . . 179.0(7) no
    C38 C39 C40 C41 . . . . -1.1(8) no
    C39 C40 C41 C42 . . . . 0.8(8) no
    C40 C41 C42 C37 . . . . -0.6(8) no
    N1 C43 C44 C45 . . . . -0.2(8) no
    C43 C44 C45 N2 . . . . 1.2(8) no
    N2 C46 C47 C48 . . . . 178.3(5) no
    N3 C46 C47 C48 . . . . -2.3(8) no
    C46 C47 C48 C49 . . . . 1.5(8) no
    C47 C48 C49 C50 . . . . 0.0(8) no
    C48 C49 C50 N3 . . . . -0.9(7) no
    C48 C49 C50 N4 . . . . 178.7(4) no
    N4 C51 C52 C53 . . . . -0.1(5) no
    C51 C52 C53 N5 . . . . 0.3(5) no
loop_
    _geom_hbond_atom_site_label_D
    _geom_hbond_atom_site_label_H
    _geom_hbond_atom_site_label_A
    _geom_hbond_site_symmetry_A
    _geom_hbond_distance_DH
    _geom_hbond_distance_HA
    _geom_hbond_distance_DA
    _geom_hbond_angle_DHA
    _geom_hbond_publ_flag
    C10 H10 O22 2_565 0.93 2.45 3.366(4) 170 yes
    C43 H43 O2 2_676 0.93 2.47 3.212(5) 137 yes
    C51 H51 O6 2_575 0.93 2.32 3.243(5) 172 yes
_iucr_refine_instructions_details
;
TITL T2011123011_1_0m in  P-1
CELL  0.71073   14.2514   14.9274   14.9616   100.443   111.754    99.695
ZERR 1           0.0003    0.0005    0.0003     0.002     0.001     0.002
LATT 1
SFAC C  H  O  N  Dy
UNIT 106 66 48 22 4
OMIT  -2.00  52.00
L.S. 20
ACTA
BOND $H
FMAP 2
PLAN 20
conf
htab
isor 0.01 o24
isor 0.01 o23
isor 0.01 o16
isor 0.01 n11
eadp o14 o14'
eadp o16 o16'
eadp o10 o10'
eadp N10 N10'
eadp N11 N11'
eadp o19 o19'
eadp o20 o20'
eadp o23 o23'
eadp o24 o24'
size 0.2 0.2 0.19
EQIV $1 -x, -y+1, -z
HTAB C10 O22_$1
EQIV $2 -x+1, -y+2, -z+1
HTAB C43 O2_$2
EQIV $3 x, y+1, z+1
HTAB C47 O20_$3
HTAB C47 O20'_$3
EQIV $4 -x, -y+2, -z
HTAB C51 O6_$4
WGHT  0.023500  2.197500
FVAR  0.279320  0.552560
TEMP    23
C1     1   0.483031  1.071312  0.273480 11.000000  0.045670  0.033680 =
           0.041950  0.002850  0.009370 -0.000210
C2     1   0.583730  1.104854  0.264997 11.000000  0.049010  0.040340 =
           0.044420  0.008210  0.012250  0.001210
C3     1   0.672356  1.080598  0.320568 11.000000  0.051590  0.044390 =
           0.040700  0.008880  0.012680  0.004480
AFIX 43
H3     2   0.671062  1.046044  0.366140 11.000000 -1.200000
AFIX 0
C4     1   0.762736  1.108059  0.307882 11.000000  0.049100  0.049290 =
           0.053500  0.001960  0.014930  0.002750
C5     1   0.768131  1.160236  0.242331 11.000000  0.063070  0.076590 =
           0.074260  0.019810  0.032000 -0.001190
AFIX 43
H5     2   0.829988  1.178285  0.234947 11.000000 -1.200000
AFIX 0
C6     1   0.680067  1.185098  0.187992 11.000000  0.080400  0.095580 =
           0.081590  0.048640  0.033130  0.004280
AFIX 43
H6     2   0.682414  1.220955  0.143736 11.000000 -1.200000
AFIX 0
C7     1   0.587567  1.157294  0.198395 11.000000  0.062450  0.068960 =
           0.067810  0.033850  0.016720  0.007150
AFIX 43
H7     2   0.528126  1.173885  0.160620 11.000000 -1.200000
AFIX 0
C8     1   0.054211  0.838345  0.192058 11.000000  0.040140  0.028810 =
           0.045290  0.010360  0.018690  0.015330
C9     1  -0.022151  0.810088  0.235525 11.000000  0.043990  0.037150 =
           0.041970  0.008640  0.020230  0.016030
C10    1  -0.102632  0.729528  0.183236 11.000000  0.043350  0.041390 =
           0.044770  0.009890  0.023400  0.014790
AFIX 43
H10    2  -0.109490  0.694018  0.122220 11.000000 -1.200000
AFIX 0
C11    1  -0.172478  0.702544  0.222618 11.000000  0.051280  0.052970 =
           0.059280  0.015120  0.031500  0.015750
C12    1  -0.165646  0.753517  0.311967 11.000000  0.077420  0.076250 =
           0.075090  0.016280  0.052060  0.019710
AFIX 43
H12    2  -0.213999  0.733978  0.337072 11.000000 -1.200000
AFIX 0
C13    1  -0.086296  0.833503  0.363099 11.000000  0.098430  0.082390 =
           0.059070  0.003780  0.051130  0.026090
AFIX 43
H13    2  -0.080690  0.868919  0.423641 11.000000 -1.200000
AFIX 0
C14    1  -0.013752  0.862739  0.325901 11.000000  0.073070  0.052850 =
           0.051240  0.000680  0.031940  0.010950
AFIX 43
H14    2   0.040109  0.917290  0.361407 11.000000 -1.200000
AFIX 0
C15    1   0.281491  0.770064  0.305451 11.000000  0.044200  0.038510 =
           0.034430  0.009260  0.005520  0.008470
C16    1   0.327616  0.717435  0.379978 11.000000  0.049320  0.033240 =
           0.032400  0.008150  0.009630  0.006990
C17    1   0.284873  0.621567  0.356433 11.000000  0.058270  0.035640 =
           0.047950  0.009760  0.018320  0.008200
AFIX 43
H17    2   0.225148  0.591273  0.298271 11.000000 -1.200000
AFIX 0
C18    1   0.332634  0.572276  0.420860 11.000000  0.101490  0.041250 =
           0.056950  0.021610  0.031200  0.020720
C19    1   0.421135  0.613057  0.505999 11.000000  0.136320  0.069490 =
           0.063220  0.040320  0.018110  0.043650
AFIX 43
H19    2   0.453979  0.576751  0.545907 11.000000 -1.200000
AFIX 0
C20    1   0.460907  0.709224  0.531677 11.000000  0.102530  0.083860 =
           0.051640  0.022360 -0.009830  0.014500
AFIX 43
H20    2   0.519615  0.739071  0.590862 11.000000 -1.200000
AFIX 0
C21    1   0.412746  0.761792  0.468502 11.000000  0.075490  0.043750 =
           0.044210  0.011650 -0.006350  0.005810
AFIX 43
H21    2   0.438379  0.826963  0.486419 11.000000 -1.200000
AFIX 0
C22    1   0.301079  0.791359  0.079180 11.000000  0.041310  0.039300 =
           0.043090  0.009310  0.021510  0.008960
C23    1   0.385868  0.755377  0.060270 11.000000  0.039780  0.038710 =
           0.040010  0.009210  0.018090  0.009960
C24    1   0.483451  0.815449  0.091861 11.000000  0.042180  0.044410 =
           0.062240 -0.004490  0.020520  0.004130
AFIX 43
H24    2   0.498811  0.877745  0.127821 11.000000 -1.200000
AFIX 0
C25    1   0.557573  0.780615  0.068671 11.000000  0.039420  0.060310 =
           0.079630  0.002240  0.026390  0.004720
C26    1   0.539365  0.689866  0.016843 11.000000  0.051700  0.062230 =
           0.079700  0.006910  0.035160  0.021670
AFIX 43
H26    2   0.590917  0.669078  0.001487 11.000000 -1.200000
AFIX 0
C27    1   0.443090  0.630115 -0.012011 11.000000  0.061730  0.044990 =
           0.079950  0.001710  0.037090  0.013820
AFIX 43
H27    2   0.429147  0.567451 -0.046224 11.000000 -1.200000
AFIX 0
C28    1   0.366945  0.662348  0.009371 11.000000  0.050660  0.039520 =
           0.060040  0.005590  0.028250  0.007480
AFIX 43
H28    2   0.301806  0.621135 -0.010607 11.000000 -1.200000
AFIX 0
C29    1   0.025953  0.506749 -0.161785 11.000000  0.041190  0.048470 =
           0.034410  0.011180  0.014600  0.014750
C30    1   0.052776  0.500584 -0.249943 11.000000  0.048020  0.041020 =
           0.035950  0.010600  0.017730  0.013310
C31    1   0.003390  0.422010 -0.331066 11.000000  0.063100  0.045940 =
           0.042830  0.009620  0.019380  0.020360
AFIX 43
H31    2  -0.049375  0.374347 -0.333340 11.000000 -1.200000
AFIX 0
C32    1   0.034524  0.416354 -0.408293 11.000000  0.093190  0.074810 =
           0.042610  0.010720  0.029820  0.044180
C33    1   0.113154  0.482880 -0.407086 11.000000  0.101380  0.119910 =
           0.064870  0.034290  0.056770  0.053340
AFIX 43
H33    2   0.134218  0.475467 -0.459246 11.000000 -1.200000
AFIX 0
C34    1   0.160712  0.561126 -0.327300 11.000000  0.084180  0.102950 =
           0.089560  0.036150  0.055590  0.011780
AFIX 43
H34    2   0.213810  0.608045 -0.325629 11.000000 -1.200000
AFIX 0
C35    1   0.130118  0.570673 -0.249203 11.000000  0.064310  0.061400 =
           0.053500  0.014560  0.026620  0.001470
AFIX 43
H35    2   0.161793  0.624565 -0.195921 11.000000 -1.200000
AFIX 0
C36    1   0.174593  0.451573  0.075114 11.000000  0.038200  0.045690 =
           0.035670  0.007510  0.012400  0.021000
C37    1   0.276621  0.431424  0.130867 11.000000  0.033370  0.037570 =
           0.038280  0.007470  0.013100  0.013430
C38    1   0.364764  0.504786  0.186274 11.000000  0.041060  0.052940 =
           0.044290  0.002560  0.017520  0.006980
AFIX 43
H38    2   0.362344  0.566945  0.188170 11.000000 -1.200000
AFIX 0
C39    1   0.456725  0.483436  0.238865 11.000000  0.031960  0.118720 =
           0.037190  0.005240  0.009030  0.009970
C40    1   0.463820  0.393488  0.236809 11.000000  0.061390  0.157120 =
           0.062160  0.047040  0.023870  0.067440
AFIX 43
H40    2   0.527275  0.381508  0.272332 11.000000 -1.200000
AFIX 0
C41    1   0.376946  0.321439  0.182157 11.000000  0.091870  0.090250 =
           0.092770  0.052950  0.048960  0.066280
AFIX 43
H41    2   0.380547  0.259586  0.180656 11.000000 -1.200000
AFIX 0
C42    1   0.282980  0.339663  0.128629 11.000000  0.057620  0.045650 =
           0.068300  0.021690  0.030030  0.025260
AFIX 43
H42    2   0.223802  0.289948  0.090958 11.000000 -1.200000
AFIX 0
C43    1   0.371235  1.061554  0.502316 11.000000  0.102440  0.060950 =
           0.040930  0.008640  0.024990  0.002780
AFIX 43
H43    2   0.408593  1.017104  0.518678 11.000000 -1.200000
AFIX 0
C44    1   0.367723  1.135290  0.571711 11.000000  0.171940  0.075800 =
           0.051000 -0.003050  0.051980  0.000650
AFIX 43
H44    2   0.400893  1.149104  0.640911 11.000000 -1.200000
AFIX 0
C45    1   0.306524  1.182080  0.517784 11.000000  0.159840  0.061750 =
           0.072080 -0.010640  0.073400  0.011810
AFIX 43
H45    2   0.290016  1.235991  0.543009 11.000000 -1.200000
AFIX 0
C46    1   0.205607  1.157098  0.333814 11.000000  0.066060  0.028290 =
           0.082790  0.006570  0.046690  0.006830
C47    1   0.148776  1.221719  0.338368 11.000000  0.090350  0.043610 =
           0.133720  0.006340  0.068090  0.024610
AFIX 43
H47    2   0.151625  1.253454  0.399227 11.000000 -1.200000
AFIX 0
C48    1   0.088993  1.238173  0.253164 11.000000  0.073190  0.042400 =
           0.180770  0.016680  0.063040  0.027110
AFIX 43
H48    2   0.051143  1.282955  0.255163 11.000000 -1.200000
AFIX 0
C49    1   0.082488  1.189412  0.161600 11.000000  0.049500  0.047800 =
           0.136520  0.039530  0.029300  0.021390
AFIX 43
H49    2   0.041242  1.200100  0.101803 11.000000 -1.200000
AFIX 0
C50    1   0.141347  1.123836  0.164996 11.000000  0.039440  0.035720 =
           0.079530  0.022410  0.023320  0.011000
C51    1   0.095983  1.076114 -0.017294 11.000000  0.060340  0.072850 =
           0.069500  0.043180 -0.001780  0.009690
AFIX 43
H51    2   0.060327  1.120538 -0.037958 11.000000 -1.200000
AFIX 0
C52    1   0.113229  1.008133 -0.076137 11.000000  0.063760  0.089430 =
           0.049760  0.033830  0.002480  0.001000
AFIX 43
H52    2   0.092493  0.995651 -0.144817 11.000000 -1.200000
AFIX 0
C53    1   0.168904  0.960148 -0.012337 11.000000  0.056210  0.074910 =
           0.040880  0.015350  0.011030  0.014220
AFIX 43
H53    2   0.192120  0.908861 -0.032817 11.000000 -1.200000
AFIX 0
Dy1    5   0.288334  0.971103  0.243890 11.000000  0.039000  0.026310 =
           0.032100  0.005750  0.010570  0.008790
Dy2    5   0.084452  0.647718  0.063879 11.000000  0.028850  0.024140 =
           0.030760  0.004010  0.008740  0.008540
N1     4   0.314636  1.062921  0.410240 11.000000  0.075120  0.037610 =
           0.042980  0.003840  0.025850  0.007110
N2     4   0.272618  1.137066  0.419578 11.000000  0.092310  0.038560 =
           0.060500  0.001560  0.044800  0.010550
N3     4   0.201785  1.107031  0.247995 11.000000  0.048770  0.028220 =
           0.062190  0.014430  0.026620  0.011540
N4     4   0.139181  1.069188  0.077172 11.000000  0.038630  0.049690 =
           0.063040  0.030640  0.011080  0.012360
N5     4   0.184674  0.996221  0.080492 11.000000  0.046020  0.055100 =
           0.045580  0.020210  0.014080  0.019990
N6     4   0.855112  1.078426  0.363934 11.000000  0.051260  0.066120 =
           0.076970  0.003160  0.018060  0.008070
N7     4  -0.256209  0.614771  0.165541 11.000000  0.050750  0.067370 =
           0.082930  0.020150  0.037940  0.002570
N8     4   0.285376  0.469389  0.392627 11.000000  0.146260  0.046590 =
           0.124010  0.045510  0.058690  0.026880
N9     4   0.661138  0.843181  0.100759 11.000000  0.051910  0.078510 =
           0.176660 -0.023210  0.056580 -0.001560
PART 1
N10    4  -0.029561  0.329289 -0.505058 21.000000  0.122710  0.096710 =
           0.022440 -0.008750  0.007030  0.054010
N11    4   0.547396  0.582021  0.298989 21.000000  0.040550  0.084460 =
           0.051660  0.005770  0.012220  0.004260
PART 0
O1     3   0.403576  1.095726  0.224071 11.000000  0.051470  0.045800 =
           0.072530  0.027020  0.016890  0.012170
O2     3   0.478351  1.016547  0.327450 11.000000  0.046650  0.053910 =
           0.045550  0.019310  0.007580  0.002670
O3     3   0.929002  1.090323  0.341083 11.000000  0.057390  0.102880 =
           0.129660  0.014610  0.041090  0.017500
O4     3   0.853470  1.043489  0.430935 11.000000  0.074490  0.104470 =
           0.088550  0.032520  0.018290  0.035470
O5     3   0.124055  0.913579  0.237482 11.000000  0.047740  0.032570 =
           0.058430  0.003850  0.020340  0.003920
O6     3   0.042540  0.785230  0.110671 11.000000  0.045130  0.030810 =
           0.048790  0.008120  0.025230  0.014840
O7     3  -0.321414  0.594281  0.197385 11.000000  0.106500  0.139540 =
           0.143710 -0.000950  0.092780 -0.031350
O8     3  -0.258739  0.569508  0.089857 11.000000  0.076380  0.067970 =
           0.088990 -0.006190  0.046860 -0.011630
O9     3   0.317909  0.857439  0.329434 11.000000  0.062850  0.034780 =
           0.046020  0.015370  0.011680  0.009550
PART 1
O10    3   0.221061  0.731322  0.220092 21.000000  0.049910  0.032400 =
           0.044220  0.014410 -0.003260 -0.013550
O11    3   0.200580  0.434887  0.312956 21.000000  0.150930  0.038950 =
           0.100740  0.015830  0.030650 -0.004360
PART 0
O12    3   0.340855  0.420752  0.429945 11.000000  0.202000  0.059990 =
           0.151870  0.050700  0.052820  0.053720
O13    3   0.325437  0.872838  0.133934 11.000000  0.051660  0.039680 =
           0.055500  0.003100  0.027940  0.011200
PART 1
O14    3   0.206795  0.747040  0.027819 21.000000  0.042840  0.029610 =
           0.061220  0.019310  0.025800  0.010910
PART 0
O15    3   0.722144  0.816900  0.072991 11.000000  0.060590  0.099190 =
           0.203620  0.016320  0.071680  0.013140
PART 1
O16    3   0.693120  0.906943  0.181677 21.000000  0.066770  0.084760 =
           0.165290 -0.029020  0.048520 -0.006940
PART 0
O17    3  -0.022193  0.431839 -0.154959 11.000000  0.060770  0.058350 =
           0.056800  0.026070  0.030190  0.016890
O18    3   0.054923  0.585597 -0.100984 11.000000  0.069030  0.060900 =
           0.036860 -0.000210  0.021800  0.014200
PART 1
O19    3  -0.092600  0.273632 -0.499208 21.000000  0.172030  0.076180 =
           0.077690 -0.020800  0.025990  0.023550
O20    3   0.001910  0.309779 -0.563730 21.000000  0.158120  0.151060 =
           0.059230 -0.035560  0.041230  0.057750
PART 0
O21    3   0.175661  0.536196  0.078934 11.000000  0.064350  0.055180 =
           0.071800  0.025440  0.030410  0.039490
O22    3   0.095756  0.383289  0.029681 11.000000  0.032850  0.068320 =
           0.046410  0.001560  0.006840  0.011090
PART 1
O23    3   0.537803  0.654435  0.280280 21.000000  0.073560  0.080580 =
           0.097430 -0.019140  0.025750 -0.011370
O24    3   0.625237  0.569347  0.360797 21.000000  0.042860  0.137580 =
           0.072690  0.016710 -0.000090  0.002950
PART 2
O10'   3   0.199766  0.713930  0.227395 -21.000000  0.049910  0.032400 =
           0.044220  0.014410 -0.003260 -0.013550
O11'   3   0.193444  0.450060  0.372089 -21.000000  0.127530  0.051230 =
           0.212450  0.026170  0.093560  0.007560
O14'   3   0.214468  0.728942  0.042567 -21.000000  0.042840  0.029610 =
           0.061220  0.019310  0.025800  0.010910
O16'   3   0.664771  0.934422  0.113580 -21.000000  0.066770  0.084760 =
           0.165290 -0.029020  0.048520 -0.006940
N10'   4  -0.006785  0.337356 -0.482743 -21.000000  0.122710  0.096710 =
           0.022440 -0.008750  0.007030  0.054010
O20'   3   0.037854  0.334603 -0.544795 -21.000000  0.158120  0.151060 =
           0.059230 -0.035560  0.041230  0.057750
O19'   3  -0.108270  0.295957 -0.508314 -21.000000  0.172030  0.076180 =
           0.077690 -0.020800  0.025990  0.023550
O23'   3   0.549240  0.624171  0.317858 -21.000000  0.073560  0.080580 =
           0.097430 -0.019140  0.025750 -0.011370
O24'   3   0.631569  0.512789  0.343367 -21.000000  0.042860  0.137580 =
           0.072690  0.016710 -0.000090  0.002950
N11'   4   0.553067  0.539707  0.304875 -21.000000  0.040550  0.084460 =
           0.051660  0.005770  0.012220  0.004260
PART 0
HKLF 4
;
