# Supplementary material for: Bis[2,6-bis­(1H-pyrazol-1-yl)pyridine]­deca­kis­(μ2-3-nitro­benzoato)bis­(3-nitro­benzoato)tetra­dysprosium(III): a linear tetra­nuclear dysprosium compound based on mixed N- and O-donor ligands
Source: Acta Crystallogr Sect E Struct Rep Online. 2014 Apr 2;70(Pt 5):m162–3. doi: 10.1107/S1600536814006060 (PMC4011298; doi:10.1107/S1600536814006060)
Supplement: Supplementary file 2 [file e-70-0m162-Isup2.hkl]

# 
# h,k,l, Fc-squared, Fo-squared, sigma(Fo-squared) and status flag 
# 
data_I
_shelx_title ' T2011123011_1_0m in  P-1' 
_shelx_refln_list_code          4 
_shelx_F_calc_maximum      343.14 
_exptl_crystal_F_000      1504.00 
_reflns_d_resolution_high  0.8107 
 
loop_ 
 _symmetry_equiv_pos_as_xyz 
 'x, y, z' 
 '-x, -y, -z' 
 
_cell_length_a    14.2514 
_cell_length_b    14.9274 
_cell_length_c    14.9616 
_cell_angle_alpha 100.443 
_cell_angle_beta  111.754 
_cell_angle_gamma  99.695 
 
_shelx_F_squared_multiplier     1.000 
 
loop_ 
 _refln_index_h 
 _refln_index_k 
 _refln_index_l 
 _refln_F_squared_calc 
 _refln_F_squared_meas 
 _refln_F_squared_sigma 
 _refln_observed_status 
   1   0   0    14325.60     6312.14    167.33 o 
   2   0   0     5071.04     5115.20    139.48 o 
   3   0   0    12577.91    13172.96    533.77 o 
   4   0   0      542.77      628.64     14.21 o 
   5   0   0    48235.21    50070.79   1052.99 o 
   6   0   0     3655.71     3507.73     48.44 o 
   7   0   0      806.83      800.56     17.96 o 
   8   0   0     7114.73     7167.90    104.14 o 
   9   0   0     1908.92     1890.83     33.94 o 
  10   0   0     4991.36     4971.22     71.49 o 
  11   0   0     5727.20     5723.25     94.51 o 
  12   0   0        0.95      -15.46     21.17 o 
  13   0   0     1290.35     1317.29     64.68 o 
  14   0   0     1317.13     1364.74     49.66 o 
  15   0   0      131.66      121.87     45.36 o 
 -15   1   0      760.95      877.40     40.24 o 
 -14   1   0        6.92       13.81     16.32 o 
 -13   1   0      700.18      620.98     32.78 o 
 -12   1   0     1598.82     1692.72     64.14 o 
 -11   1   0     1040.13     1104.58     31.61 o 
 -10   1   0     3489.20     3537.80     54.73 o 
  -9   1   0      384.35      365.64     14.66 o 
  -8   1   0     1037.84     1058.12     32.33 o 
  -7   1   0    17935.44    17585.32    210.68 o 
  -6   1   0     1738.23     1683.57     27.49 o 
  -5   1   0    16838.82    16370.72    221.78 o 
  -4   1   0     4390.81     4605.72     71.48 o 
  -3   1   0     1603.97     1569.03     43.73 o 
  -2   1   0    53309.74    43569.45   1139.60 o 
  -1   1   0    22566.32    20742.22    543.59 o 
   2   1   0    20745.61    21226.46    558.71 o 
   3   1   0     9550.22     9936.41    417.22 o 
   4   1   0    15039.11    15280.75    407.44 o 
   5   1   0     1065.38     1087.89     21.44 o 
   6   1   0     5635.81     5858.32     75.45 o 
   7   1   0     8316.13     7975.90    101.16 o 
   8   1   0     1655.02     1608.19     37.10 o 
   9   1   0    12821.02    12720.63    178.62 o 
  10   1   0      176.79      185.94     13.50 o 
  11   1   0     2504.75     2606.43     78.51 o 
  12   1   0     4130.05     4297.15    114.39 o 
  13   1   0      157.52      151.79     39.17 o 
  14   1   0     1637.47     1778.65    100.73 o 
  15   1   0      524.23      460.73     40.39 o 
 -16   2   0      634.73      546.67     35.27 o 
 -15   2   0      585.19      515.36     33.40 o 
 -14   2   0     2345.87     2397.96     66.00 o 
 -13   2   0      289.78      214.01     21.08 o 
 -12   2   0     1763.61     1874.88     51.86 o 
 -11   2   0      317.26      259.00     25.01 o 
 -10   2   0      430.77      385.27     14.93 o 
  -9   2   0    13961.60    14229.13    159.75 o 
  -8   2   0     6099.08     5979.30     79.88 o 
  -7   2   0     3471.54     3564.59     50.73 o 
  -6   2   0    14660.03    15123.95    181.44 o 
  -5   2   0     2594.11     2798.13     45.10 o 
  -4   2   0     7789.96     7447.01    164.16 o 
  -3   2   0    39023.12    40060.82   1301.91 o 
  -2   2   0      344.02      349.79     16.03 o 
  -1   2   0     2232.62     2287.25     67.75 o 
   0   2   0    14362.87    14688.52    274.21 o 
   1   2   0      930.74     1087.84     24.76 o 
   2   2   0    62771.98    62313.83   2012.59 o 
   3   2   0    13313.80    13890.94    262.31 o 
   4   2   0      231.91      203.70      8.56 o 
   5   2   0     5026.99     4863.22     92.89 o 
   6   2   0        1.14       24.77     14.24 o 
   7   2   0    20119.70    20568.42    285.53 o 
   8   2   0     5589.01     5518.31     87.81 o 
   9   2   0        4.81       -5.28      5.28 o 
  10   2   0     1817.32     1823.91     40.36 o 
  11   2   0     1191.57     1149.06     48.78 o 
  12   2   0     2387.26     2429.77     79.13 o 
  13   2   0     1264.91     1301.45     85.30 o 
  14   2   0       82.15       52.06     32.11 o 
  15   2   0     1165.13     1174.80     59.09 o 
 -16   3   0      787.39      865.34     42.38 o 
 -15   3   0     1218.13     1260.38     50.70 o 
 -14   3   0      271.28      223.43     22.39 o 
 -13   3   0     1927.83     2022.88     56.63 o 
 -12   3   0       14.35       -2.78     11.19 o 
 -11   3   0     8722.73     8763.53    120.01 o 
 -10   3   0     9920.58    10042.12    109.58 o 
  -9   3   0       62.55       83.93     11.10 o 
  -8   3   0     4562.64     4438.55     66.28 o 
  -7   3   0        8.09       28.17      9.40 o 
  -6   3   0     1705.05     1727.65     54.44 o 
  -5   3   0    24936.27    25257.08    320.09 o 
  -4   3   0     6997.75     7259.23    194.63 o 
  -3   3   0     4908.20     5451.70    117.39 o 
  -2   3   0    11405.31    12433.96    194.21 o 
  -1   3   0     1069.79     1069.90     18.71 o 
   0   3   0    10030.55    10436.51    142.41 o 
   1   3   0     3207.09     3148.38     45.63 o 
   2   3   0    12149.90    12576.44    224.92 o 
   3   3   0      437.50      474.29     14.83 o 
   4   3   0     3099.41     3115.62     37.92 o 
   5   3   0    20764.57    21643.92    251.47 o 
   6   3   0    18327.56    18631.83    249.41 o 
   7   3   0       11.56        5.41      5.44 o 
   8   3   0      110.97      129.24     10.58 o 
   9   3   0     4015.43     4022.32     59.71 o 
  10   3   0     1532.20     1515.11     36.64 o 
  11   3   0     3384.03     3630.15     99.88 o 
  12   3   0      236.56      286.14     29.56 o 
  13   3   0      453.30      423.50     52.40 o 
  14   3   0     2096.66     2058.01    113.25 o 
 -16   4   0       88.79       55.68     19.92 o 
 -15   4   0     2452.50     2527.90     79.35 o 
 -14   4   0      625.70      564.05     32.49 o 
 -13   4   0      339.91      325.79     24.62 o 
 -12   4   0    11374.02    11471.39    153.87 o 
 -11   4   0      280.30      204.73     12.09 o 
 -10   4   0     3641.99     3615.35     47.36 o 
  -9   4   0        5.83       13.80      5.77 o 
  -8   4   0      194.52      169.33      8.31 o 
  -7   4   0    20487.01    20024.65    202.29 o 
  -6   4   0    26572.60    27340.12    325.01 o 
  -5   4   0      232.13      195.21     10.86 o 
  -4   4   0     1669.40     1666.07     29.89 o 
  -3   4   0       70.82      139.28     15.00 o 
  -2   4   0    28022.62    28116.36    427.53 o 
  -1   4   0    46144.60    46106.80    649.25 o 
   0   4   0     5759.61     6294.07     77.88 o 
   1   4   0     7674.85     7442.70     90.26 o 
   2   4   0     3200.04     2843.79     35.02 o 
   3   4   0     1744.48     2154.48     38.68 o 
   4   4   0    24766.65    24786.54    290.05 o 
   5   4   0     4965.84     5633.53     72.31 o 
   6   4   0      313.54      331.33     15.80 o 
   7   4   0     3132.21     3081.55     52.33 o 
   8   4   0       58.83       40.10      7.84 o 
   9   4   0     9022.66     9027.66    133.00 o 
  10   4   0     1633.55     1641.81     38.87 o 
  11   4   0       84.06      180.33     35.38 o 
  12   4   0     1995.42     2181.12    111.29 o 
  13   4   0     1274.82     1394.01     91.62 o 
  14   4   0      647.00      617.92     68.31 o 
 -16   5   0      235.77      183.56     23.75 o 
 -15   5   0        3.21        0.18     14.59 o 
 -14   5   0     2512.81     2535.38     66.71 o 
 -13   5   0     3121.34     3060.91     72.85 o 
 -12   5   0      708.06      650.40     23.90 o 
 -11   5   0     1109.63     1168.14     24.04 o 
 -10   5   0        5.65       -5.69      5.69 o 
  -9   5   0     8119.95     7843.92     87.57 o 
  -8   5   0    27272.60    27693.45    277.67 o 
  -7   5   0       54.27       52.12      5.15 o 
  -6   5   0      204.82      161.44      8.71 o 
  -5   5   0     4346.56     4455.21     59.77 o 
  -4   5   0    14220.62    14797.11    177.03 o 
  -3   5   0    54218.49    55713.14    790.54 o 
  -2   5   0     1720.47     1872.62     38.04 o 
  -1   5   0     2492.48     2349.30     34.06 o 
   0   5   0     5823.32     5413.40     69.27 o 
   1   5   0      468.29      693.31     13.88 o 
   2   5   0    13080.30    12320.54    129.24 o 
   3   5   0     8688.00     8893.12     99.92 o 
   4   5   0     2189.50     2514.05     34.13 o 
   5   5   0     8019.76     8482.38     88.74 o 
   6   5   0     2757.08     2761.23     37.88 o 
   7   5   0     7487.52     7414.77     95.80 o 
   8   5   0     7033.49     6909.64    104.63 o 
   9   5   0        1.55       -7.53      7.53 o 
  10   5   0     1735.61     1844.79     50.69 o 
  11   5   0     4698.54     4840.04    180.46 o 
  12   5   0       83.52      111.74     34.14 o 
  13   5   0     1766.26     1766.04    102.86 o 
 -16   6   0      317.79      277.47     33.47 o 
 -15   6   0     2939.06     3004.38    102.74 o 
 -14   6   0       16.55       -4.26     13.67 o 
 -13   6   0     2576.64     2663.57     65.85 o 
 -12   6   0        4.18       -3.15      7.79 o 
 -11   6   0     1268.35     1254.30     25.21 o 
 -10   6   0    14625.77    14759.80    156.16 o 
  -9   6   0     1873.87     1891.32     29.59 o 
  -8   6   0     7524.44     7413.75     89.50 o 
  -7   6   0       35.16       34.63      5.17 o 
  -6   6   0      103.41      123.07      7.22 o 
  -5   6   0    24113.84    23884.67    282.39 o 
  -4   6   0     5322.79     5302.78     70.46 o 
  -3   6   0     3919.62     4125.72    106.17 o 
  -2   6   0      180.49      200.41      9.07 o 
  -1   6   0     8798.06     8970.40    110.54 o 
   0   6   0     2434.13     2309.90     32.95 o 
   1   6   0    22212.36    21634.53    217.82 o 
   2   6   0     1448.61     1600.87     22.19 o 
   3   6   0      658.21      632.52     12.71 o 
   4   6   0    10099.49    10455.44    118.07 o 
   5   6   0     1335.50     1319.84     23.14 o 
   6   6   0    10250.47    10193.60    113.56 o 
   7   6   0     1656.99     1698.58     28.47 o 
   8   6   0       10.36        8.34      6.65 o 
   9   6   0     5235.52     5420.32     88.35 o 
  10   6   0      980.36      991.10     72.71 o 
  11   6   0     3642.50     3466.30    144.73 o 
  12   6   0      441.72      410.66     53.60 o 
  13   6   0        1.32      -10.07     24.56 o 
 -16   7   0      621.63      508.13     60.85 o 
 -15   7   0      473.02      482.86     57.43 o 
 -14   7   0      796.34      885.01     46.46 o 
 -13   7   0      333.34      315.07     23.48 o 
 -12   7   0     3435.94     3257.76     56.82 o 
 -11   7   0     4317.32     4475.22     62.67 o 
 -10   7   0     1057.31     1032.90     23.96 o 
  -9   7   0     1270.66     1287.79     29.21 o 
  -8   7   0     1005.91      965.99     27.80 o 
  -7   7   0     3249.77     3140.78     43.98 o 
  -6   7   0    29333.24    28838.59    310.80 o 
  -5   7   0     4861.79     5063.74     78.06 o 
  -4   7   0      390.15      572.91     17.47 o 
  -3   7   0     3286.23     3281.97     53.83 o 
  -2   7   0    13717.16    15051.06    167.43 o 
  -1   7   0    20866.24    20140.68    231.07 o 
   0   7   0     1181.33     1056.32     19.12 o 
   1   7   0        5.19       10.73      3.67 o 
   2   7   0     8690.74     8295.20     88.41 o 
   3   7   0      386.95      447.80     15.37 o 
   4   7   0    18172.88    18466.11    187.75 o 
   5   7   0     5273.54     5373.53     62.07 o 
   6   7   0      261.90      246.54     10.12 o 
   7   7   0     2557.55     2596.37     39.05 o 
   8   7   0     2423.21     2489.77     51.05 o 
   9   7   0     1082.93     1073.10     36.11 o 
  10   7   0     1653.72     1588.86     89.00 o 
  11   7   0       48.94       35.81     26.23 o 
  12   7   0      629.74      760.55     71.01 o 
 -16   8   0      488.54      508.01     63.44 o 
 -15   8   0       25.19      -12.69     24.12 o 
 -14   8   0     1081.41     1137.29     78.49 o 
 -13   8   0     5165.11     5467.10     96.51 o 
 -12   8   0      240.11      167.49     15.71 o 
 -11   8   0     1173.98     1147.53     29.97 o 
 -10   8   0      129.25      116.77     11.59 o 
  -9   8   0       41.02       25.10      7.93 o 
  -8   8   0    18706.71    18668.11    228.87 o 
  -7   8   0     5789.87     5659.78     71.53 o 
  -6   8   0       40.76       29.76      5.25 o 
  -5   8   0      541.13      460.40     15.55 o 
  -4   8   0       37.48       22.16      5.45 o 
  -3   8   0    17433.62    17177.80    207.59 o 
  -2   8   0    12037.31    12101.91    149.64 o 
  -1   8   0     1396.13     1472.00     27.34 o 
   0   8   0      682.38      704.47     14.42 o 
   1   8   0     3031.09     2973.00     37.78 o 
   2   8   0     8095.29     8659.73     94.44 o 
   3   8   0    15524.27    15479.38    159.51 o 
   4   8   0     1029.92     1111.99     20.00 o 
   5   8   0      428.44      423.45     12.95 o 
   6   8   0     9195.32     9267.54     93.91 o 
   7   8   0      422.11      372.12     13.74 o 
   8   8   0     3820.84     3888.85     59.13 o 
   9   8   0      152.69      147.93     16.78 o 
  10   8   0      543.77      560.13     56.03 o 
  11   8   0     2585.39     2894.73    132.70 o 
  12   8   0       39.61       14.82     29.91 o 
 -15   9   0     2659.57     2864.66    138.36 o 
 -14   9   0     1183.25     1214.21     82.03 o 
 -13   9   0      511.29      463.43     25.24 o 
 -12   9   0       57.88       33.80     10.50 o 
 -11   9   0       32.29       17.65      9.58 o 
 -10   9   0     8925.30     8943.06    121.58 o 
  -9   9   0     6360.35     6500.63     92.56 o 
  -8   9   0      618.42      614.14     20.72 o 
  -7   9   0       42.55       51.73      7.99 o 
  -6   9   0      905.84      835.67     22.22 o 
  -5   9   0     2789.49     2803.50     46.07 o 
  -4   9   0    15977.36    15559.15    191.47 o 
  -3   9   0       15.52       29.84      5.94 o 
  -2   9   0      674.48      603.88     15.89 o 
  -1   9   0     8653.35     8626.53     94.21 o 
   0   9   0     1106.57     1043.31     19.19 o 
   1   9   0    22919.71    22095.30    225.57 o 
   2   9   0      260.69      237.65     10.75 o 
   3   9   0      101.77      116.94      6.99 o 
   4   9   0     5616.29     5789.28     67.66 o 
   5   9   0     1322.76     1337.60     24.15 o 
   6   9   0     4361.77     4419.06     51.41 o 
   7   9   0      610.62      685.44     25.42 o 
   8   9   0        2.11       -7.79      7.79 o 
   9   9   0     4251.35     4282.61    114.73 o 
  10   9   0     1453.02     1474.61     88.95 o 
  11   9   0      691.73      686.16     65.79 o 
 -15  10   0       61.45       11.97     28.68 o 
 -14  10   0      897.56      865.01     49.93 o 
 -13  10   0       77.74       57.82     14.52 o 
 -12  10   0     2489.05     2507.56     49.92 o 
 -11  10   0     8385.42     8366.47    117.11 o 
 -10  10   0      447.25      464.20     19.88 o 
  -9  10   0     1392.27     1308.39     31.84 o 
  -8  10   0      782.21      716.03     23.37 o 
  -7  10   0      700.65      705.78     22.54 o 
  -6  10   0    14476.22    14435.61    182.73 o 
  -5  10   0     2907.46     3023.99     50.05 o 
  -4  10   0     1873.20     1802.67     34.88 o 
  -3  10   0     2281.15     2144.41     38.58 o 
  -2  10   0     2973.96     3172.49     54.89 o 
  -1  10   0    11630.85    11505.17    134.56 o 
   0  10   0     6640.79     6636.80     83.11 o 
   1  10   0       18.66       23.35      5.05 o 
   2  10   0     1331.82     1370.96     24.08 o 
   3  10   0     2645.64     2662.74     35.73 o 
   4  10   0     6832.89     6696.70     73.68 o 
   5  10   0     3514.26     3468.14     47.19 o 
   6  10   0        8.58       12.05      8.70 o 
   7  10   0     1065.30     1130.74     27.98 o 
   8  10   0     3341.70     3427.99     56.69 o 
   9  10   0       98.31       53.62     31.19 o 
  10  10   0     1239.02     1326.61     87.54 o 
 -15  11   0       10.57      -10.79     26.50 o 
 -14  11   0      200.66      186.66     26.97 o 
 -13  11   0     3536.72     3559.87     74.15 o 
 -12  11   0     1867.54     1825.80     41.94 o 
 -11  11   0      265.41      195.24     15.60 o 
 -10  11   0      586.27      545.27     23.17 o 
  -9  11   0      299.83      249.45     16.03 o 
  -8  11   0    10564.34    10745.74    142.90 o 
  -7  11   0    10494.98    10500.19    139.08 o 
  -6  11   0       29.37       61.62     18.21 o 
  -5  11   0      255.92      243.76     13.78 o 
  -4  11   0     3329.69     3289.63     59.06 o 
  -3  11   0     2388.68     2507.36     44.48 o 
  -2  11   0    12897.00    13055.43    152.49 o 
  -1  11   0       25.68       19.51      6.28 o 
   0  11   0      540.99      573.26     20.77 o 
   1  11   0     7045.62     7036.74     89.02 o 
   2  11   0     1248.82     1198.90     25.70 o 
   3  11   0    17063.15    17111.21    195.75 o 
   4  11   0      313.44      319.30     12.49 o 
   5  11   0      196.32      188.70     12.04 o 
   6  11   0     5298.89     5410.11     81.64 o 
   7  11   0      368.22      319.49     15.83 o 
   8  11   0     1746.88     1784.23     38.46 o 
   9  11   0      438.42      462.86     54.11 o 
 -14  12   0     2008.05     1963.29     61.17 o 
 -13  12   0       33.71       10.65     13.51 o 
 -12  12   0      101.66       85.23     13.38 o 
 -11  12   0      160.23      133.29     15.16 o 
 -10  12   0     2245.49     2305.02     47.83 o 
  -9  12   0     6494.82     6466.78     96.04 o 
  -8  12   0     2082.53     2215.69     44.94 o 
  -7  12   0      739.78      750.51     25.18 o 
  -6  12   0     1728.98     1747.83     37.53 o 
  -5  12   0       87.14       85.74     10.53 o 
  -4  12   0    12875.49    12543.15    162.30 o 
  -3  12   0     1298.83     1374.77     31.62 o 
  -2  12   0      223.33      202.31     11.71 o 
  -1  12   0     3611.37     3502.72     52.40 o 
   0  12   0       32.86       33.85      7.32 o 
   1  12   0     8965.22     8874.52    110.00 o 
   2  12   0     4663.79     4501.45     63.70 o 
   3  12   0      145.63      147.12     11.21 o 
   4  12   0     1651.34     1785.81     38.10 o 
   5  12   0     2011.16     1937.71     45.03 o 
   6  12   0     1481.25     1476.48     39.84 o 
   7  12   0     1985.48     2025.31     42.46 o 
   8  12   0       15.58        1.70      9.40 o 
   9  12   0      643.28      744.75     70.63 o 
 -14  13   0      495.50      505.79     45.96 o 
 -13  13   0       57.03       28.97     14.79 o 
 -12  13   0      169.75      156.42     16.47 o 
 -11  13   0     4062.35     4156.64     72.16 o 
 -10  13   0     1374.01     1478.46     39.68 o 
  -9  13   0       11.66        2.65      9.49 o 
  -8  13   0     1187.05     1219.49     33.09 o 
  -7  13   0       12.02        0.86      8.87 o 
  -6  13   0     5271.04     5200.92     80.78 o 
  -5  13   0     5365.50     5280.01     81.05 o 
  -4  13   0        4.42        6.41      9.20 o 
  -3  13   0      130.65      131.35     12.08 o 
  -2  13   0     1556.66     1500.04     34.17 o 
  -1  13   0     3868.31     3970.92     64.61 o 
   0  13   0     6447.42     6326.53     84.54 o 
   1  13   0      195.24      178.96     12.15 o 
   2  13   0      537.54      543.44     26.90 o 
   3  13   0     5205.03     5099.25     78.95 o 
   4  13   0       41.54       61.27     10.52 o 
   5  13   0     2188.65     2260.70     51.41 o 
   6  13   0      223.39      220.77     18.10 o 
   7  13   0      115.85      108.84     13.74 o 
 -13  14   0     2239.66     2393.61     68.21 o 
 -12  14   0     2090.74     2155.94     52.83 o 
 -11  14   0      167.41      147.44     16.05 o 
 -10  14   0      165.57      134.32     16.33 o 
  -9  14   0      656.32      624.04     26.75 o 
  -8  14   0     3404.13     3432.44     62.66 o 
  -7  14   0     5697.81     5646.05     88.10 o 
  -6  14   0       90.28       54.36     13.29 o 
  -5  14   0      425.17      418.70     23.18 o 
  -4  14   0     3466.54     3354.82     64.02 o 
  -3  14   0      601.08      568.57     23.08 o 
  -2  14   0     8417.79     8398.85    118.03 o 
  -1  14   0     1368.73     1360.25     33.86 o 
   0  14   0      607.83      642.23     21.72 o 
   1  14   0     4099.77     4088.64     62.37 o 
   2  14   0      482.15      461.44     20.72 o 
   3  14   0     1566.54     1603.61     38.32 o 
   4  14   0      556.87      526.41     24.10 o 
   5  14   0       79.61       65.99     13.74 o 
   6  14   0     1517.19     1535.19     44.04 o 
 -12  15   0      134.71      127.59     16.75 o 
 -11  15   0      174.60      137.73     16.89 o 
 -10  15   0      225.43      224.64     20.60 o 
  -9  15   0     5607.59     5558.18     90.32 o 
  -8  15   0     1614.02     1573.72     40.55 o 
  -7  15   0      152.56      142.48     14.67 o 
  -6  15   0     1404.26     1468.69     37.88 o 
  -5  15   0      103.99       66.68     12.47 o 
  -4  15   0     6599.06     6356.84    122.15 o 
  -3  15   0     3411.16     3507.95     62.91 o 
  -2  15   0      238.83      223.04     16.15 o 
  -1  15   0     1945.66     1954.84     43.40 o 
   0  15   0     2474.09     2460.88     45.42 o 
   1  15   0     1685.10     1726.91     40.50 o 
   2  15   0     3007.01     2932.86     56.36 o 
   3  15   0       75.00       62.28     12.17 o 
   4  15   0     1084.41     1086.08     32.77 o 
   5  15   0     1415.48     1432.05     43.27 o 
 -11  16   0     1856.94     1935.37     48.61 o 
 -10  16   0     2831.00     2880.66     60.14 o 
  -9  16   0       64.96       41.83     12.78 o 
  -8  16   0        4.78       -9.98      9.98 o 
  -7  16   0     1093.80     1080.35     34.56 o 
  -6  16   0     1621.78     1532.79     40.26 o 
  -5  16   0     5213.70     5374.80     87.57 o 
  -4  16   0      140.32      149.70     19.53 o 
  -3  16   0      440.94      393.69     21.56 o 
  -2  16   0     2605.63     2589.52     52.92 o 
  -1  16   0      137.02      123.87     14.31 o 
   0  16   0     3008.42     2843.70     56.67 o 
   1  16   0      313.16      274.96     18.70 o 
   2  16   0       43.75       50.32     18.45 o 
   3  16   0     2727.80     2765.62     56.26 o 
  -9  17   0      802.12      775.59     39.40 o 
  -8  17   0       52.42       31.64     13.48 o 
  -7  17   0     3895.66     3979.79     78.33 o 
  -6  17   0      659.07      636.18     27.60 o 
  -5  17   0       29.99       14.76     12.09 o 
  -4  17   0     1135.31     1170.93     35.68 o 
  -3  17   0      364.40      314.84     20.71 o 
  -2  17   0     2680.22     2793.63     60.23 o 
  -1  17   0     1262.26     1272.38     41.68 o 
   0  17   0        1.86        9.04     12.16 o 
   1  17   0      924.07      942.95     32.25 o 
  -5  18   0     1494.56     1515.60     42.50 o 
  -4  18   0      520.74      448.19     31.36 o 
  -3  18   0     2331.58     2409.34     54.71 o 
   2 -18   1     1605.49     1707.17     49.76 o 
   3 -18   1      834.67      850.76     36.92 o 
   4 -18   1      686.00      673.56     29.23 o 
   5 -18   1      271.03      290.47     20.78 o 
   6 -18   1       11.36      -12.20     12.20 o 
  -2 -17   1     1410.83     1454.20     39.90 o 
  -1 -17   1       15.38        1.66     12.58 o 
   0 -17   1      590.33      574.68     31.63 o 
   1 -17   1     3330.94     3336.84     81.28 o 
   2 -17   1        0.87       -3.06     10.10 o 
   3 -17   1     2195.56     2209.69     50.61 o 
   4 -17   1       34.48       36.31     11.85 o 
   5 -17   1     1022.32     1010.72     33.34 o 
   6 -17   1     4042.98     3977.28     72.68 o 
   7 -17   1      733.12      763.98     41.55 o 
   8 -17   1      622.42      584.56     27.42 o 
   9 -17   1       12.86       -0.56     11.92 o 
  -4 -16   1     2193.71     2217.94     55.86 o 
  -3 -16   1      500.91      461.56     22.72 o 
  -2 -16   1      247.57      221.77     17.53 o 
  -1 -16   1     3772.35     3644.09     66.54 o 
   0 -16   1      507.68      468.03     26.55 o 
   1 -16   1     1969.48     1904.54     39.85 o 
   2 -16   1     1063.52     1035.35     32.39 o 
   3 -16   1       33.36       25.38     10.75 o 
   4 -16   1     4981.75     5141.64     83.95 o 
   5 -16   1     2515.17     2594.02     53.70 o 
   6 -16   1      156.96      176.11     16.15 o 
   7 -16   1      112.44      110.34     15.36 o 
   8 -16   1      348.81      338.89     23.48 o 
   9 -16   1     2004.63     1991.26     47.58 o 
  10 -16   1     2964.59     3127.95     63.17 o 
  -5 -15   1     1289.57     1260.39     39.54 o 
  -4 -15   1        3.84       -7.48     11.64 o 
  -3 -15   1     1388.33     1298.37     43.32 o 
  -2 -15   1     2481.89     2485.84     50.58 o 
  -1 -15   1     1130.08     1079.33     31.55 o 
   0 -15   1     1946.89     1932.52     38.58 o 
   1 -15   1       41.05       42.18      9.78 o 
   2 -15   1     2981.07     2996.59     55.90 o 
   3 -15   1     7746.91     7644.06    111.23 o 
   4 -15   1        5.17       -9.10      9.10 o 
   5 -15   1     1036.15     1033.85     31.00 o 
   6 -15   1        5.85       -1.87      9.44 o 
   7 -15   1      376.26      376.35     31.26 o 
   8 -15   1     5026.93     5151.09     84.25 o 
   9 -15   1      303.31      257.94     18.72 o 
  10 -15   1      158.51      157.11     16.90 o 
  11 -15   1      178.23      135.03     15.95 o 
  12 -15   1        4.60        0.41     12.80 o 
  -7 -14   1     1828.53     2020.99     48.33 o 
  -6 -14   1      139.86       94.44     13.36 o 
  -5 -14   1      227.20      205.71     25.30 o 
  -4 -14   1     3026.29     3146.07     57.42 o 
  -3 -14   1        3.24       -0.63      8.54 o 
  -2 -14   1     4224.06     4133.08     68.68 o 
  -1 -14   1       70.55       61.87     10.19 o 
   0 -14   1      416.43      379.30     17.01 o 
   1 -14   1     8554.21     8406.95    107.87 o 
   2 -14   1     1476.38     1488.03     33.85 o 
   3 -14   1     1891.90     1925.14     41.46 o 
   4 -14   1       17.28        4.39      8.61 o 
   5 -14   1       37.93       21.78     10.36 o 
   6 -14   1     6711.89     6620.03     98.62 o 
   7 -14   1     3788.70     3857.60     68.13 o 
   8 -14   1      240.63      197.53     15.82 o 
   9 -14   1       54.58       40.06     11.83 o 
  10 -14   1      186.12      151.11     15.10 o 
  11 -14   1     1995.43     2085.60     47.97 o 
  12 -14   1     3441.90     3416.56     74.85 o 
  13 -14   1       26.85       22.99     16.93 o 
  -8 -13   1      241.53      207.38     16.73 o 
  -7 -13   1       19.19       16.41     10.32 o 
  -6 -13   1     2089.56     2150.82     44.28 o 
  -5 -13   1      996.84      959.45     33.96 o 
  -4 -13   1     2954.65     2962.60     53.48 o 
  -3 -13   1      433.07      463.25     20.00 o 
  -2 -13   1      305.94      266.97     14.21 o 
  -1 -13   1     4829.69     4799.69     67.76 o 
   0 -13   1     4067.46     4221.92     61.50 o 
   1 -13   1      818.88      829.45     22.43 o 
   2 -13   1      987.24      929.98     23.93 o 
   3 -13   1       87.30       96.76     13.38 o 
   4 -13   1     3655.42     3630.72     60.87 o 
   5 -13   1    11057.19    10733.57    143.49 o 
   6 -13   1       99.12       86.35     11.85 o 
   7 -13   1     1406.71     1255.89     39.93 o 
   8 -13   1       22.38        9.39      9.56 o 
   9 -13   1      732.64      744.36     27.10 o 
  10 -13   1     5451.23     5435.39     85.95 o 
  11 -13   1      920.56      933.83     31.16 o 
  12 -13   1      100.05       67.88     15.59 o 
  13 -13   1      380.12      317.93     26.99 o 
  -9 -12   1       37.57       29.37     12.12 o 
  -8 -12   1     1331.45     1360.76     34.13 o 
  -7 -12   1     2132.32     2229.06     41.12 o 
  -6 -12   1      652.43      652.51     21.38 o 
  -5 -12   1     3558.84     3497.19    101.64 o 
  -4 -12   1      429.55      334.75     16.95 o 
  -3 -12   1     3120.61     3058.71     47.97 o 
  -2 -12   1     5727.11     5703.83     76.29 o 
  -1 -12   1      618.52      661.41     19.56 o 
   0 -12   1     3316.23     3409.92     51.08 o 
   1 -12   1        3.63        6.59      6.12 o 
   2 -12   1     1345.53     1271.38     26.94 o 
   3 -12   1    15284.01    14877.39    187.92 o 
   4 -12   1      441.94      447.71     19.02 o 
   5 -12   1     1749.18     1723.68     36.46 o 
   6 -12   1      455.36      439.73     19.25 o 
   7 -12   1       97.80      104.50     11.40 o 
   8 -12   1    10368.77    10313.48    167.72 o 
   9 -12   1     2121.04     2210.32     45.19 o 
  10 -12   1       15.82       -4.21     10.10 o 
  11 -12   1       21.92       14.57     10.55 o 
  12 -12   1      159.30      152.29     18.03 o 
  13 -12   1     1755.62     1854.54     71.26 o 
  14 -12   1     1724.67     1944.67     75.52 o 
 -10 -11   1      310.54      397.55     53.92 o 
  -9 -11   1     2120.68     2261.45     53.00 o 
  -8 -11   1       16.67       11.89      9.63 o 
  -7 -11   1     2950.19     2995.30     51.34 o 
  -6 -11   1      612.75      618.84     21.74 o 
  -5 -11   1       32.88        9.01      7.91 o 
  -4 -11   1     8487.67     8279.38     94.96 o 
  -3 -11   1     2535.83     2413.96     36.47 o 
  -2 -11   1     7489.01     7273.20     91.29 o 
  -1 -11   1      872.75      922.56     23.07 o 
   0 -11   1      110.64      112.33      8.69 o 
   1 -11   1    12993.97    13358.88    155.10 o 
   2 -11   1     7624.51     7469.88     93.36 o 
   3 -11   1      979.52     1001.32     25.20 o 
   4 -11   1      130.12      102.90     11.86 o 
   5 -11   1     1052.41     1013.24     26.39 o 
   6 -11   1     5392.52     5583.74     81.71 o 
   7 -11   1    13766.91    13703.89    175.26 o 
   8 -11   1      323.96      277.48     16.01 o 
   9 -11   1      256.16      236.75     15.84 o 
  10 -11   1      469.72      405.39     19.51 o 
  11 -11   1      992.31      958.35     30.66 o 
  12 -11   1     5727.89     5985.38    105.60 o 
  13 -11   1      569.63      506.72     67.77 o 
  14 -11   1       91.64       70.78     22.11 o 
 -11 -10   1      836.91      894.67     77.65 o 
 -10 -10   1      343.06      349.94     50.06 o 
  -9 -10   1     2461.96     2462.05     52.28 o 
  -8 -10   1     1363.06     1391.69     32.53 o 
  -7 -10   1        6.18       -7.64      7.64 o 
  -6 -10   1     2748.53     2769.86     46.54 o 
  -5 -10   1     2389.67     2291.63     55.78 o 
  -4 -10   1     1935.67     1915.90     32.47 o 
  -3 -10   1     3225.46     3342.28     44.49 o 
  -2 -10   1        1.57       -0.50      3.97 o 
  -1 -10   1     3483.82     3415.10     44.49 o 
   0 -10   1    12820.71    12626.01    134.49 o 
   1 -10   1      319.63      365.98     13.28 o 
   2 -10   1     1678.81     1626.03     28.77 o 
   3 -10   1     4319.39     4392.03     64.64 o 
   4 -10   1      840.01      825.83     22.03 o 
   5 -10   1    19541.69    19497.85    237.90 o 
   6 -10   1     1435.03     1465.51     31.34 o 
   7 -10   1      466.60      425.12     18.04 o 
   8 -10   1     1661.66     1638.49     35.29 o 
   9 -10   1       56.51       51.95      9.59 o 
  10 -10   1     6970.66     7102.13    101.48 o 
  11 -10   1     3455.57     3372.13     58.87 o 
  12 -10   1        8.02      -10.53     10.53 o 
  13 -10   1      796.74      787.84     46.73 o 
  14 -10   1      315.84      278.06     63.54 o 
  15 -10   1      897.37     1008.05     80.33 o 
 -12  -9   1      640.17      708.95     72.51 o 
 -11  -9   1      418.38      379.43     54.20 o 
 -10  -9   1     2910.10     2995.88     70.28 o 
  -9  -9   1       99.25       63.12     12.40 o 
  -8  -9   1      416.09      378.90     16.99 o 
  -7  -9   1     4048.92     4140.55     62.31 o 
  -6  -9   1       36.53       79.28     13.19 o 
  -5  -9   1     5317.53     5252.48     67.20 o 
  -4  -9   1      423.79      391.98     13.53 o 
  -3  -9   1      809.41      792.84     18.32 o 
  -2  -9   1    20180.19    20326.85    225.44 o 
  -1  -9   1    12346.76    12403.67    131.25 o 
   0  -9   1     4533.20     4366.00     52.42 o 
   1  -9   1     4011.14     4196.64     54.47 o 
   2  -9   1      104.43      104.83      6.50 o 
   3  -9   1    18511.85    18784.26    227.15 o 
   4  -9   1     7823.82     7627.48    100.81 o 
   5  -9   1      884.71      931.56     22.86 o 
   6  -9   1      151.24      127.47     10.06 o 
   7  -9   1      168.66      150.58     10.76 o 
   8  -9   1     3919.85     3860.23     60.62 o 
   9  -9   1     9892.11     9681.58    128.57 o 
  10  -9   1      443.52      497.90     20.90 o 
  11  -9   1       69.94       26.68     11.28 o 
  12  -9   1      330.53      314.61     21.00 o 
  13  -9   1      802.83      759.52     44.52 o 
  14  -9   1     3688.09     3966.24    166.15 o 
  15  -9   1      588.89      632.72     65.67 o 
 -12  -8   1     1161.45     1221.39     85.75 o 
 -11  -8   1      475.38      479.29     55.69 o 
 -10  -8   1       72.45       62.83     14.58 o 
  -9  -8   1     3813.61     3913.49     76.47 o 
  -8  -8   1     1507.29     1482.47     31.58 o 
  -7  -8   1     4128.30     4047.34     54.49 o 
  -6  -8   1     1592.81     1654.05     25.99 o 
  -5  -8   1        0.17        2.81      4.00 o 
  -4  -8   1    14885.56    14658.83    163.47 o 
  -3  -8   1    16103.95    15740.37    174.02 o 
  -2  -8   1     2543.25     2639.87     36.88 o 
  -1  -8   1     4351.08     4323.08     55.43 o 
   0  -8   1     2996.67     3166.16     39.47 o 
   1  -8   1     6758.25     6935.30     76.34 o 
   2  -8   1    32586.32    31602.51    341.96 o 
   3  -8   1       55.47       79.60      7.05 o 
   4  -8   1     2113.38     1929.23     29.69 o 
   5  -8   1     1627.85     1526.12     25.95 o 
   6  -8   1      611.69      610.05     16.15 o 
   7  -8   1    24083.37    23580.53    258.38 o 
   8  -8   1     2006.56     2117.18     38.96 o 
   9  -8   1     1056.75     1135.53     28.00 o 
  10  -8   1     1776.38     1758.99     32.94 o 
  11  -8   1       63.76       58.29     10.21 o 
  12  -8   1     4262.70     4374.04     77.94 o 
  13  -8   1     2441.12     2506.86     79.65 o 
  14  -8   1       11.06      -20.86     20.86 o 
  15  -8   1      454.34      405.45     55.01 o 
 -13  -7   1      875.84      935.61     77.54 o 
 -12  -7   1       43.66       12.80     27.90 o 
 -11  -7   1     1431.12     1430.00     89.41 o 
 -10  -7   1     2047.26     2024.75     52.51 o 
  -9  -7   1      483.44      441.46     25.00 o 
  -8  -7   1     3250.79     3197.55     56.55 o 
  -7  -7   1      976.60      959.32     23.09 o 
  -6  -7   1     4479.19     4485.74     56.96 o 
  -5  -7   1    14006.50    13773.67    153.61 o 
  -4  -7   1      669.99      687.83     15.48 o 
  -3  -7   1    11263.82    11561.10    129.29 o 
  -2  -7   1     2719.74     3100.55     40.53 o 
  -1  -7   1      199.99      167.04     10.23 o 
   0  -7   1    35718.19    35829.75    383.69 o 
   1  -7   1     9479.98     9837.27    135.83 o 
   2  -7   1      601.06      549.21     13.68 o 
   3  -7   1       12.05       14.75      5.70 o 
   4  -7   1       53.25       92.89     15.78 o 
   5  -7   1    19765.67    19296.05    217.59 o 
   6  -7   1    12332.27    12203.61    138.07 o 
   7  -7   1      687.15      768.89     25.12 o 
   8  -7   1     1356.71     1345.51     25.79 o 
   9  -7   1     2292.09     2301.41     37.20 o 
  10  -7   1     4468.12     4390.23     60.68 o 
  11  -7   1     6093.15     6099.19     89.50 o 
  12  -7   1      147.34      133.30     17.02 o 
  13  -7   1      766.38      694.20     33.18 o 
  14  -7   1     1171.90     1292.72     56.35 o 
  15  -7   1      207.01      218.70     29.39 o 
 -13  -6   1      336.62      301.75     50.37 o 
 -12  -6   1     2019.45     2031.21    107.15 o 
 -11  -6   1       59.85       83.16     19.75 o 
 -10  -6   1     5351.05     5331.35    101.63 o 
  -9  -6   1      191.08      197.14     17.26 o 
  -8  -6   1      874.14      907.98     34.62 o 
  -7  -6   1     8165.77     7980.37    101.90 o 
  -6  -6   1     1039.75      960.39     18.91 o 
  -5  -6   1     3148.19     2849.16     38.14 o 
  -4  -6   1       38.59       29.93      5.07 o 
  -3  -6   1       74.47       82.73      5.46 o 
  -2  -6   1    18109.27    17578.55    189.90 o 
  -1  -6   1    11491.75    11336.23    136.63 o 
   0  -6   1      571.03      508.22     13.75 o 
   1  -6   1     2537.30     2518.34     37.07 o 
   2  -6   1     5040.84     5102.06     71.69 o 
   3  -6   1    10651.58    10457.66    131.13 o 
   4  -6   1    58116.03    58166.70    802.22 o 
   5  -6   1     1206.78     1256.03     44.69 o 
   6  -6   1     5768.30     6293.77     83.30 o 
   7  -6   1    11777.07    11915.94    135.25 o 
   8  -6   1      996.00     1024.81     21.70 o 
   9  -6   1    16121.94    16202.81    182.08 o 
  10  -6   1     2989.39     2788.30     42.99 o 
  11  -6   1      391.89      313.83     16.64 o 
  12  -6   1     4721.33     4806.24     96.61 o 
  13  -6   1      322.08      276.11     28.47 o 
  14  -6   1     3343.30     3559.87    103.09 o 
  15  -6   1      555.06      443.27     38.20 o 
 -14  -5   1      981.48     1034.55     81.48 o 
 -13  -5   1      381.75      258.51     47.37 o 
 -12  -5   1     2175.68     2281.88    112.91 o 
 -11  -5   1     2281.14     2372.71     59.50 o 
 -10  -5   1      221.17      151.07     15.76 o 
  -9  -5   1     2241.34     2108.13     49.72 o 
  -8  -5   1     6379.09     6426.43    112.69 o 
  -7  -5   1      419.20      399.41     15.95 o 
  -6  -5   1     1384.13     1441.87     29.56 o 
  -5  -5   1     1026.11     1023.25     21.55 o 
  -4  -5   1     2622.39     2383.68     38.62 o 
  -3  -5   1    27360.96    26944.97    666.95 o 
  -2  -5   1     1339.33     1538.61     24.08 o 
  -1  -5   1     8113.41     8333.69    112.78 o 
   0  -5   1      871.88      999.46     21.45 o 
   1  -5   1     8964.80     8920.54    109.27 o 
   2  -5   1    45843.77    46903.78    814.16 o 
   3  -5   1    11424.76    12254.22    147.02 o 
   4  -5   1     2388.78     2501.14     42.47 o 
   5  -5   1     3117.83     3372.34     43.29 o 
   6  -5   1       53.30       57.08      5.55 o 
   7  -5   1    25436.32    25435.02    274.94 o 
   8  -5   1    13600.18    13842.80    144.55 o 
   9  -5   1        0.07       -5.37      5.37 o 
  10  -5   1      738.52      741.81     20.17 o 
  11  -5   1     2834.81     2745.03     44.58 o 
  12  -5   1     3211.30     3228.65     63.17 o 
  13  -5   1     2863.61     3024.98     92.10 o 
  14  -5   1       12.95       10.74     13.77 o 
  15  -5   1      471.91      482.97     32.63 o 
 -14  -4   1      243.95      277.50     48.09 o 
 -13  -4   1     1767.17     1955.16    106.81 o 
 -12  -4   1      122.25      133.56     33.40 o 
 -11  -4   1     1643.27     1636.84     51.21 o 
 -10  -4   1     8315.91     8451.80    120.51 o 
  -9  -4   1      412.72      363.18     17.25 o 
  -8  -4   1     4135.99     3827.11    158.21 o 
  -7  -4   1       24.80       16.38      5.82 o 
  -6  -4   1     2407.00     2578.95     58.17 o 
  -5  -4   1    50762.87    53582.14    713.08 o 
  -4  -4   1    10886.94    10972.17    164.70 o 
  -3  -4   1     5005.92     5031.50     64.02 o 
  -2  -4   1     2299.09     2282.56     32.01 o 
  -1  -4   1        2.01        8.37      3.89 o 
   0  -4   1    12219.32    12939.46    169.35 o 
   1  -4   1    22529.44    22433.96    417.05 o 
   2  -4   1    25367.96    27079.55    759.78 o 
   3  -4   1    22038.56    23082.07    740.92 o 
   4  -4   1      913.89     1014.05     17.96 o 
   5  -4   1    18953.59    20015.68    241.99 o 
   6  -4   1    30491.46    30602.95    303.32 o 
   7  -4   1     1637.21     1591.45     24.05 o 
   8  -4   1      544.14      611.19     14.80 o 
   9  -4   1     3562.05     3619.96     46.39 o 
  10  -4   1       19.88       44.68      7.24 o 
  11  -4   1     6169.58     6285.19     89.90 o 
  12  -4   1     1986.93     1935.50     53.46 o 
  13  -4   1      210.47      235.12     21.77 o 
  14  -4   1     2176.37     2221.68     62.64 o 
  15  -4   1      252.19      203.34     24.42 o 
 -15  -3   1     1511.50     1494.72     98.64 o 
 -14  -3   1      800.02      818.33     70.36 o 
 -13  -3   1      157.64      193.90     39.43 o 
 -12  -3   1     3789.44     3665.65     98.12 o 
 -11  -3   1     2029.61     2064.25     46.22 o 
 -10  -3   1     1604.88     1619.73     35.06 o 
  -9  -3   1     2519.70     2488.82     41.68 o 
  -8  -3   1       48.05       50.16      7.31 o 
  -7  -3   1    11543.92    10775.27    192.65 o 
  -6  -3   1    18471.54    19146.76    294.04 o 
  -5  -3   1     9521.45    10570.99    140.58 o 
  -4  -3   1      983.73      970.34     17.28 o 
  -3  -3   1     9948.80    10349.12    110.96 o 
  -2  -3   1     2699.47     2833.51     67.89 o 
  -1  -3   1    31518.79    30797.81    917.82 o 
   0  -3   1    13062.04    13433.88    206.55 o 
   1  -3   1      665.63      662.71     18.16 o 
   2  -3   1     4469.81     4111.62     68.42 o 
   3  -3   1    38940.85    40474.78    939.71 o 
   4  -3   1    64690.84    66483.43   1042.97 o 
   5  -3   1    11048.18    11193.51    125.85 o 
   6  -3   1     2349.99     2617.66     38.79 o 
   7  -3   1     8120.77     8051.04     93.65 o 
   8  -3   1     1013.54     1015.71     18.83 o 
   9  -3   1     7659.20     7428.40     83.26 o 
  10  -3   1     5827.99     5903.42     76.89 o 
  11  -3   1        0.76       -8.65      8.65 o 
  12  -3   1      748.56      752.59     32.42 o 
  13  -3   1     1167.39     1175.47     42.53 o 
  14  -3   1      978.43      949.44     49.25 o 
  15  -3   1     1287.47     1434.07     52.50 o 
 -15  -2   1       28.87       48.62     31.62 o 
 -14  -2   1     1251.44     1227.77     82.99 o 
 -13  -2   1     1058.17     1156.36     79.34 o 
 -12  -2   1     2536.47     2576.54     54.59 o 
 -11  -2   1     5080.50     5103.86     76.95 o 
 -10  -2   1      105.28       78.69      9.16 o 
  -9  -2   1     1987.41     1980.10     35.23 o 
  -8  -2   1    14633.70    14443.90    176.71 o 
  -7  -2   1     1524.56     1567.96     31.09 o 
  -6  -2   1    18697.25    19042.06    374.23 o 
  -5  -2   1     3146.59     3256.27     57.64 o 
  -4  -2   1     4519.68     4676.68     65.05 o 
  -3  -2   1   117748.03   119474.13   3823.75 o 
  -2  -2   1    39868.35    43788.62    849.50 o 
  -1  -2   1    16960.10    17460.21    411.08 o 
   0  -2   1      573.65      611.51     21.81 o 
   1  -2   1       61.31      548.29     20.95 o 
   2  -2   1    53425.16    48595.18   1273.16 o 
   3  -2   1    23566.63    24404.40    606.48 o 
   4  -2   1     1628.53     1621.61     44.31 o 
   5  -2   1     5975.09     6547.48     84.20 o 
   6  -2   1     8555.65     8852.01    122.82 o 
   7  -2   1     5800.38     5981.10     71.81 o 
   8  -2   1    13489.82    13133.63    147.85 o 
   9  -2   1      177.37      142.89      8.96 o 
  10  -2   1       26.98       26.85     10.26 o 
  11  -2   1     4999.87     5233.60    104.21 o 
  12  -2   1      514.35      544.77     30.09 o 
  13  -2   1     1596.84     1562.12     49.66 o 
  14  -2   1      386.98      409.94     29.73 o 
  15  -2   1      251.55      238.90     25.57 o 
 -15  -1   1     1442.16     1565.98     98.64 o 
 -14  -1   1       35.15       62.49     31.19 o 
 -13  -1   1     2885.47     3057.88     92.27 o 
 -12  -1   1     1281.04     1345.13     36.53 o 
 -11  -1   1       63.21       31.12      9.81 o 
 -10  -1   1     7473.19     7373.60     99.43 o 
  -9  -1   1     2221.82     2146.73     37.13 o 
  -8  -1   1     5124.19     5103.39     69.95 o 
  -7  -1   1     3853.97     3910.30     68.94 o 
  -6  -1   1      388.52      403.52     12.18 o 
  -5  -1   1    25950.55    26881.10    571.97 o 
  -4  -1   1     9391.37     9153.94    537.58 o 
  -3  -1   1     8418.84     9133.25    262.68 o 
  -2  -1   1       12.18       83.35     25.23 o 
   0  -1   1    29555.21    22694.70    593.32 o 
   1  -1   1    54840.66    47614.51   1242.52 o 
   2  -1   1     2456.55     2742.13     80.53 o 
   3  -1   1     3102.35     3144.00     94.26 o 
   4  -1   1    16851.63    17521.21    321.39 o 
   5  -1   1     1740.78     1764.40     37.28 o 
   6  -1   1    12710.86    11720.88    163.36 o 
   7  -1   1     1008.12      995.21     20.32 o 
   8  -1   1       13.60       13.71      5.37 o 
   9  -1   1     3809.18     3723.73     63.94 o 
  10  -1   1      828.25      836.99     30.05 o 
  11  -1   1     9581.35     9690.84    270.45 o 
  12  -1   1      874.15      850.71     35.79 o 
  13  -1   1        0.89        0.66     12.74 o 
  14  -1   1      688.40      800.82     38.36 o 
  15  -1   1      403.56      387.02     31.18 o 
 -16   0   1      412.07      382.71     52.63 o 
 -15   0   1      968.98     1111.44     82.54 o 
 -14   0   1      382.80      391.97     35.07 o 
 -13   0   1       61.86       72.67     23.18 o 
 -12   0   1     2010.67     2049.42     46.82 o 
 -11   0   1    14131.59    14007.51    192.56 o 
 -10   0   1     1523.45     1533.88     30.97 o 
  -9   0   1     6602.57     6648.26     89.16 o 
  -8   0   1      180.42      160.15      9.18 o 
  -7   0   1     5309.13     5204.51     69.46 o 
  -6   0   1    37550.38    37866.70    462.90 o 
  -5   0   1     2151.59     2081.00     30.74 o 
  -4   0   1     4635.22     4320.40     76.82 o 
  -3   0   1    19843.19    20772.59    506.99 o 
   0   0   1    23236.40     9476.75    250.08 o 
   1   0   1     3528.05     3806.28    105.26 o 
   2   0   1     2726.48     2994.73     88.07 o 
   3   0   1     1287.17     1244.62     36.82 o 
   4   0   1    24158.47    25518.84    564.80 o 
   5   0   1    15743.55    15845.80    239.40 o 
   6   0   1      221.43      203.08      9.67 o 
   7   0   1     6042.64     6480.47    105.72 o 
   8   0   1     4987.82     4800.78     69.74 o 
   9   0   1     4072.22     4241.49     70.82 o 
  10   0   1     9821.87     9967.19    189.80 o 
  11   0   1        4.48      -15.54     16.25 o 
  12   0   1      947.73      920.87     36.84 o 
  13   0   1     2649.95     2805.22     94.21 o 
  14   0   1        0.29       21.67     15.91 o 
  15   0   1     1729.94     1848.75     85.12 o 
 -16   1   1      833.82      870.36     52.33 o 
 -15   1   1      233.28      241.41     24.10 o 
 -14   1   1     1564.11     1588.28     62.89 o 
 -13   1   1     5297.75     5430.59    136.25 o 
 -12   1   1      522.06      486.07     23.31 o 
 -11   1   1     2892.59     2953.00     49.88 o 
 -10   1   1      425.67      392.38     17.05 o 
  -9   1   1     2602.35     2594.38     38.03 o 
  -8   1   1    15810.18    15384.01    187.18 o 
  -7   1   1     7528.16     7585.01     96.71 o 
  -6   1   1     7809.27     7605.28     95.51 o 
  -5   1   1       71.82       92.89      6.24 o 
  -4   1   1      820.69      823.69     19.67 o 
  -3   1   1     3705.87     3541.82     59.72 o 
  -2   1   1    15920.61    16617.56    438.87 o 
  -1   1   1     3439.11     3330.93     91.79 o 
   0   1   1     1606.10     1851.24     55.36 o 
   1   1   1     4443.66     4941.24    136.60 o 
   2   1   1     6861.31     7156.17    197.21 o 
   3   1   1    42327.65    44882.16   1481.20 o 
   4   1   1     2011.56     2002.45     46.24 o 
   5   1   1      216.11      229.92     11.71 o 
   6   1   1    35704.72    37512.24    492.14 o 
   7   1   1        7.10        7.15      4.29 o 
   8   1   1    15047.91    14897.10    220.71 o 
   9   1   1      914.90      982.84     26.52 o 
  10   1   1       82.79       66.67     16.49 o 
  11   1   1     3471.14     3550.64     98.42 o 
  12   1   1      803.34      807.39     35.67 o 
  13   1   1     1223.12     1300.61     46.31 o 
  14   1   1      741.91      800.08     39.84 o 
  15   1   1       54.91       52.07     24.29 o 
 -16   2   1      138.45      112.23     26.56 o 
 -15   2   1     1925.12     1947.51     58.77 o 
 -14   2   1      905.37      893.16     47.91 o 
 -13   2   1     2363.22     2243.49     58.38 o 
 -12   2   1      596.20      594.89     24.95 o 
 -11   2   1       31.84        9.20      8.17 o 
 -10   2   1     6832.70     6836.37     85.25 o 
  -9   2   1    11817.41    11905.18    135.50 o 
  -8   2   1       80.98       59.28      5.74 o 
  -7   2   1     9163.22     9215.65    115.49 o 
  -6   2   1        6.90       13.59      5.00 o 
  -5   2   1      891.67      849.16     16.96 o 
  -4   2   1    16231.45    15147.19    308.62 o 
  -3   2   1     5168.30     5322.81     87.63 o 
  -2   2   1      122.11      148.26      8.04 o 
  -1   2   1    16786.05    17574.96    273.15 o 
   0   2   1    14327.19    15068.90    227.02 o 
   1   2   1     7108.65     6938.60    468.77 o 
   2   2   1     7127.44     7581.54    181.26 o 
   3   2   1      328.39      290.80     14.39 o 
   4   2   1     1841.33     1757.53     55.84 o 
   5   2   1     2329.35     2434.26     50.44 o 
   6   2   1    22294.74    23133.76    336.39 o 
   7   2   1     8303.32     8520.74    121.62 o 
   8   2   1        0.58       10.62      8.28 o 
   9   2   1     1520.24     1484.85     33.96 o 
  10   2   1     3240.00     3258.93     90.78 o 
  11   2   1      745.39      752.82     51.17 o 
  12   2   1     2452.02     2462.14     90.07 o 
  13   2   1      286.11      254.82     24.47 o 
  14   2   1     1099.50     1114.28     57.97 o 
 -16   3   1      875.78      880.05     75.93 o 
 -15   3   1      250.64      248.19     24.64 o 
 -14   3   1     1342.08     1410.09     46.82 o 
 -13   3   1      130.55      141.65     13.56 o 
 -12   3   1      793.93      822.94     31.90 o 
 -11   3   1    16781.72    16589.29    206.56 o 
 -10   3   1     1523.63     1525.03     28.09 o 
  -9   3   1      480.02      465.58     14.78 o 
  -8   3   1     1329.98     1451.35     24.84 o 
  -7   3   1     3836.46     4169.26     73.12 o 
  -6   3   1    37893.36    36596.83    426.10 o 
  -5   3   1    17948.16    17847.31    236.12 o 
  -4   3   1     1210.89     1183.80     36.28 o 
  -3   3   1       28.36       44.28      5.94 o 
  -2   3   1     1350.33     1363.67     30.61 o 
  -1   3   1    42926.21    44436.57    675.01 o 
   0   3   1     7919.64     8068.80    110.64 o 
   1   3   1     1081.11      990.39     20.97 o 
   2   3   1       25.35       33.54      5.81 o 
   3   3   1    27233.59    28208.37    713.37 o 
   4   3   1    14616.45    14519.82    226.57 o 
   5   3   1    26041.18    26579.05    454.20 o 
   6   3   1     1407.64     1570.46     30.74 o 
   7   3   1       29.35       29.37      6.27 o 
   8   3   1     5906.63     5832.78    102.89 o 
   9   3   1      499.99      481.03     20.16 o 
  10   3   1     4580.59     4611.90    117.09 o 
  11   3   1     1316.02     1326.19     55.17 o 
  12   3   1      325.97      322.39     32.10 o 
  13   3   1     2305.78     2333.83     81.25 o 
  14   3   1      281.51      240.06     32.70 o 
 -16   4   1      991.09     1042.81     44.86 o 
 -15   4   1      372.51      348.55     27.37 o 
 -14   4   1      181.59      175.48     20.42 o 
 -13   4   1     4904.48     4938.53     78.60 o 
 -12   4   1     5328.75     5429.96     73.80 o 
 -11   4   1     2247.06     2236.05     34.72 o 
 -10   4   1     1297.63     1340.42     26.28 o 
  -9   4   1      160.39      151.22      9.07 o 
  -8   4   1     7026.03     7023.86     84.26 o 
  -7   4   1    22081.57    21980.36    238.45 o 
  -6   4   1      110.82      120.82      6.55 o 
  -5   4   1     2976.42     3330.78     55.10 o 
  -4   4   1     3981.55     3726.89     84.83 o 
  -3   4   1    12285.75    12842.66    171.56 o 
  -2   4   1    69999.38    76078.11   1089.37 o 
  -1   4   1     3714.31     4134.10     61.35 o 
   0   4   1      830.64      763.23     13.00 o 
   1   4   1    13179.81    13604.37    148.55 o 
   2   4   1     2223.63     2589.91     36.07 o 
   3   4   1     6943.57     6611.26     75.50 o 
   4   4   1     4435.62     4402.48     53.40 o 
   5   4   1       74.06       63.50      5.80 o 
   6   4   1     6202.69     6242.28     92.24 o 
   7   4   1      295.68      287.75     14.01 o 
   8   4   1     6778.28     7004.65    105.47 o 
   9   4   1     3410.56     3563.05    120.41 o 
  10   4   1        1.71      -20.01     20.01 o 
  11   4   1     1890.82     2133.92     73.14 o 
  12   4   1     1764.77     1945.45    106.50 o 
  13   4   1      287.27      346.75     50.84 o 
  14   4   1      470.24      400.14     38.08 o 
 -16   5   1       11.54        6.36     15.07 o 
 -15   5   1     1326.97     1290.75     47.27 o 
 -14   5   1     3118.83     3388.46     79.43 o 
 -13   5   1      153.78      160.57     14.42 o 
 -12   5   1     2249.51     2363.89     40.94 o 
 -11   5   1        5.99       -6.48      6.48 o 
 -10   5   1     2538.58     2572.12     37.07 o 
  -9   5   1    17555.72    17525.21    181.02 o 
  -8   5   1     1184.81     1219.34     21.02 o 
  -7   5   1     2453.15     2326.82     37.97 o 
  -6   5   1    11369.65    11623.86    120.48 o 
  -5   5   1     3685.15     4100.60     67.14 o 
  -4   5   1    58990.41    59594.61   1070.79 o 
  -3   5   1    24707.90    24818.01    290.23 o 
  -2   5   1      121.04       98.14      5.84 o 
  -1   5   1     4845.64     5023.38     59.65 o 
   0   5   1     7373.67     7354.57     83.44 o 
   1   5   1     7059.25     6520.31     69.76 o 
   2   5   1    28197.54    28293.31    279.48 o 
   3   5   1       95.80      102.49      5.82 o 
   4   5   1     2782.37     2999.02     39.60 o 
   5   5   1     7784.45     7620.33     80.91 o 
   6   5   1     1707.94     1663.92     26.47 o 
   7   5   1     8595.79     8713.68    126.63 o 
   8   5   1      101.41       83.86     10.10 o 
   9   5   1     1240.03     1271.22     51.07 o 
  10   5   1     5813.26     6086.17    147.78 o 
  11   5   1      153.15      110.73     36.09 o 
  12   5   1     1699.43     1753.76     99.60 o 
  13   5   1      262.56      296.80     49.55 o 
 -16   6   1     2061.81     2197.93     63.57 o 
 -15   6   1      254.66      211.64     22.81 o 
 -14   6   1     1910.24     1940.75     47.73 o 
 -13   6   1        4.35       -0.54      8.89 o 
 -12   6   1      180.27      181.92     11.23 o 
 -11   6   1     7320.22     7526.25     87.30 o 
 -10   6   1     2310.39     2351.18     35.11 o 
  -9   6   1     4616.71     4581.06     61.03 o 
  -8   6   1       67.09       71.85      6.26 o 
  -7   6   1      448.57      441.94     12.01 o 
  -6   6   1    19955.92    19849.05    237.98 o 
  -5   6   1    18222.95    17291.25    208.11 o 
  -4   6   1      258.01      257.45     10.72 o 
  -3   6   1      366.43      355.01     12.33 o 
  -2   6   1     8160.00     8022.99    112.35 o 
  -1   6   1     2722.76     2511.81     34.15 o 
   0   6   1    37832.22    37597.12    373.25 o 
   1   6   1       80.47       93.29      6.51 o 
   2   6   1        2.84       20.93      6.24 o 
   3   6   1    12446.03    12624.12    130.12 o 
   4   6   1      125.00      105.19      8.57 o 
   5   6   1    10376.66    10467.78    119.62 o 
   6   6   1     2160.02     2178.29     30.43 o 
   7   6   1       83.82       73.61      7.28 o 
   8   6   1     4681.71     4938.64     80.71 o 
   9   6   1     1439.55     1518.78     66.91 o 
  10   6   1     1983.46     2112.84    103.49 o 
  11   6   1     1342.18     1450.32     90.36 o 
  12   6   1        0.98      -21.89     21.89 o 
  13   6   1     1228.00     1336.58     95.03 o 
 -16   7   1       98.68       37.51     28.61 o 
 -15   7   1      312.11      340.75     50.57 o 
 -14   7   1       47.47       -2.55     14.46 o 
 -13   7   1     3899.41     3864.01     75.08 o 
 -12   7   1     5630.32     5791.86     72.04 o 
 -11   7   1        7.39       -4.01      6.11 o 
 -10   7   1     1619.46     1499.63     29.24 o 
  -9   7   1      728.07      665.13     18.76 o 
  -8   7   1     1930.63     1974.53     32.33 o 
  -7   7   1    32494.97    31864.93    343.54 o 
  -6   7   1     2762.83     3035.04     53.21 o 
  -5   7   1       50.39       27.87      8.93 o 
  -4   7   1     2807.23     2709.74     42.17 o 
  -3   7   1     6326.48     6880.46     89.64 o 
  -2   7   1    31022.63    30290.38    465.04 o 
  -1   7   1     5781.57     5657.38     68.82 o 
   0   7   1      338.45      392.12     11.39 o 
   1   7   1     2785.81     2561.09     31.04 o 
   2   7   1     1283.16     1292.19     20.86 o 
   3   7   1    14356.48    14448.90    148.88 o 
   4   7   1     7300.89     7373.52     81.26 o 
   5   7   1      272.99      270.97     11.37 o 
   6   7   1     1056.44     1128.07     20.92 o 
   7   7   1     1653.41     1543.72     27.90 o 
   8   7   1      854.31      851.17     27.15 o 
   9   7   1     3341.47     3500.93    141.08 o 
  10   7   1      213.94      210.33     37.35 o 
  11   7   1      760.33      822.65     70.80 o 
  12   7   1     1743.68     1719.85    104.78 o 
 -16   8   1      130.34      124.92     36.79 o 
 -15   8   1      560.31      665.77     64.35 o 
 -14   8   1     4329.13     4397.97     99.96 o 
 -13   8   1      815.88      796.54     31.56 o 
 -12   8   1      452.05      367.28     18.74 o 
 -11   8   1       12.89       -5.79      8.11 o 
 -10   8   1        5.23       19.80     12.75 o 
  -9   8   1     8541.05     8695.59    116.75 o 
  -8   8   1     9906.42     9959.40    130.11 o 
  -7   8   1      178.69      161.84     10.72 o 
  -6   8   1     1096.76     1036.17     26.65 o 
  -5   8   1     2204.41     2273.56     41.61 o 
  -4   8   1    11045.71    10883.47    137.04 o 
  -3   8   1    23568.36    24046.25    286.05 o 
  -2   8   1      669.83      841.37     19.89 o 
  -1   8   1     5161.37     5135.61     70.86 o 
   0   8   1    14332.66    14276.02    148.39 o 
   1   8   1     5035.27     5103.69     55.67 o 
   2   8   1    16263.06    15703.93    163.55 o 
   3   8   1        4.43        7.79      3.98 o 
   4   8   1     2765.24     2777.94     37.43 o 
   5   8   1     2630.29     2579.34     36.27 o 
   6   8   1      393.07      391.58     18.23 o 
   7   8   1     3154.84     3343.02     48.19 o 
   8   8   1      383.40      408.21     21.10 o 
   9   8   1      532.79      567.89     54.04 o 
  10   8   1     3313.27     3397.88    145.11 o 
  11   8   1      451.29      460.13     57.94 o 
 -16   9   1     1813.83     2008.76    113.14 o 
 -15   9   1     1060.51     1195.04     84.64 o 
 -14   9   1      187.46      179.16     22.63 o 
 -13   9   1      492.14      487.55     22.59 o 
 -12   9   1        0.55      -12.46     12.46 o 
 -11   9   1     5137.60     5221.82     80.01 o 
 -10   9   1    10423.31    10375.23    138.17 o 
  -9   9   1      154.09      155.97     12.39 o 
  -8   9   1      121.79      109.43     10.24 o 
  -7   9   1     1918.61     1795.35     35.75 o 
  -6   9   1     1577.89     1529.13     31.79 o 
  -5   9   1    24265.11    24021.71    288.39 o 
  -4   9   1     1374.55     1383.31     34.99 o 
  -3   9   1      650.10      686.15     19.19 o 
  -2   9   1     7502.61     7331.41     97.27 o 
  -1   9   1      484.01      651.77     17.06 o 
   0   9   1    25192.62    25253.86    256.50 o 
   1   9   1     2411.62     2352.65     33.13 o 
   2   9   1      337.57      329.20     11.03 o 
   3   9   1     6742.11     6982.99     74.97 o 
   4   9   1      157.24      161.08      8.72 o 
   5   9   1     4890.52     4833.32     56.49 o 
   6   9   1     2822.34     2858.04     40.75 o 
   7   9   1       47.54       73.48      8.23 o 
   8   9   1     4319.76     4465.78    166.19 o 
   9   9   1     2656.67     2638.60    122.41 o 
  10   9   1      193.67      168.83     39.14 o 
  11   9   1      507.26      621.98     67.06 o 
 -15  10   1      422.72      362.73     51.49 o 
 -14  10   1       17.44       -0.13     16.49 o 
 -13  10   1      892.82      887.44     29.92 o 
 -12  10   1     6475.29     6695.84     99.51 o 
 -11  10   1      874.37      918.24     28.74 o 
 -10  10   1      525.20      522.78     22.23 o 
  -9  10   1      195.90      169.39     13.57 o 
  -8  10   1      253.64      232.59     14.40 o 
  -7  10   1    13178.59    12820.25    164.47 o 
  -6  10   1     5358.98     5391.85     78.66 o 
  -5  10   1      732.31      797.82     22.45 o 
  -4  10   1      308.44      342.66     15.07 o 
  -3  10   1     4216.01     4326.00     64.75 o 
  -2  10   1     9387.26     9177.96    120.22 o 
  -1  10   1    15242.53    15341.28    175.06 o 
   0  10   1        0.19        5.83      5.13 o 
   1  10   1     1264.14     1319.04     25.90 o 
   2  10   1     2813.62     2892.22     40.73 o 
   3  10   1     4219.07     4275.02     55.21 o 
   4  10   1    13178.49    13148.01    133.23 o 
   5  10   1       77.23       67.83      7.41 o 
   6  10   1     1465.08     1352.17     25.03 o 
   7  10   1     5642.33     5850.49     77.42 o 
   8  10   1       23.71       -9.07     24.23 o 
   9  10   1     1466.87     1629.12     93.64 o 
  10  10   1       24.60       25.27     29.14 o 
 -15  11   1        6.61       10.63     27.32 o 
 -14  11   1     2868.25     3055.55     79.82 o 
 -13  11   1     1476.16     1561.35     40.02 o 
 -12  11   1      102.71       60.81     15.74 o 
 -11  11   1      111.25       99.18     12.96 o 
 -10  11   1      527.50      474.36     21.64 o 
  -9  11   1     6549.25     6551.33     96.11 o 
  -8  11   1    10990.78    10618.30    141.66 o 
  -7  11   1        5.20       -7.11      7.11 o 
  -6  11   1      817.80      814.93     25.18 o 
  -5  11   1     1801.37     1741.28     35.99 o 
  -4  11   1      588.30      585.74     20.46 o 
  -3  11   1    15263.96    14864.14    187.08 o 
  -2  11   1      298.47      308.72     23.06 o 
  -1  11   1       84.78       82.96      8.13 o 
   0  11   1     8530.18     8346.53    103.23 o 
   1  11   1       82.45       98.64      9.12 o 
   2  11   1    14049.62    13971.94    162.71 o 
   3  11   1     2856.58     3020.38     43.91 o 
   4  11   1       64.54       57.96      7.76 o 
   5  11   1     5064.26     5102.60     65.60 o 
   6  11   1     2261.89     2244.11     45.26 o 
   7  11   1     1929.55     1999.33     37.82 o 
   8  11   1      978.31     1156.93     77.94 o 
   9  11   1        0.49       55.03     30.53 o 
 -14  12   1        0.61       -4.58     13.60 o 
 -13  12   1      261.47      219.40     18.09 o 
 -12  12   1      270.83      255.58     18.66 o 
 -11  12   1     1286.36     1343.85     41.54 o 
 -10  12   1     6544.63     6646.13     99.35 o 
  -9  12   1     1171.74     1258.49     33.73 o 
  -8  12   1      148.07      129.11     12.73 o 
  -7  12   1      392.41      322.45     26.08 o 
  -6  12   1        7.72        4.42     19.73 o 
  -5  12   1    12009.19    11810.44    154.83 o 
  -4  12   1     3450.92     3547.13     59.07 o 
  -3  12   1        9.91       14.98      8.37 o 
  -2  12   1     2915.20     2787.34     49.49 o 
  -1  12   1     1902.90     1812.32     33.87 o 
   0  12   1     4922.68     4787.57     67.04 o 
   1  12   1     5375.41     5301.91     72.50 o 
   2  12   1       34.87       35.15      7.91 o 
   3  12   1     2161.93     2174.81     38.90 o 
   4  12   1     4151.15     4098.38     56.57 o 
   5  12   1      673.63      712.10     24.94 o 
   6  12   1     2304.54     2299.30     51.68 o 
   7  12   1        0.72      -11.22     11.22 o 
 -14  13   1        0.86       -8.04     13.63 o 
 -13  13   1       41.88       24.52     12.65 o 
 -12  13   1     3591.99     3687.59     67.69 o 
 -11  13   1     1558.70     1626.32     40.70 o 
 -10  13   1       11.86       -2.09      9.69 o 
  -9  13   1      114.34      115.20     13.39 o 
  -8  13   1       34.49       24.19     10.31 o 
  -7  13   1     5231.68     5223.05     81.80 o 
  -6  13   1     8338.61     8315.50    117.04 o 
  -5  13   1      328.11      276.64     17.11 o 
  -4  13   1      275.49      327.36     17.43 o 
  -3  13   1     2383.73     2380.80     46.08 o 
  -2  13   1      787.42      821.76     27.02 o 
  -1  13   1     6099.89     5981.51     81.29 o 
   0  13   1     1079.85     1052.94     26.23 o 
   1  13   1      102.76      128.62     11.09 o 
   2  13   1     4614.94     4539.34     66.40 o 
   3  13   1      610.50      561.20     20.74 o 
   4  13   1     1463.09     1455.11     35.81 o 
   5  13   1       65.82       56.56     11.87 o 
   6  13   1      163.87      200.91     17.88 o 
   7  13   1     2346.51     2436.83    100.60 o 
 -13  14   1     2549.37     2692.16     58.08 o 
 -12  14   1       18.35       -8.64     12.07 o 
 -11  14   1       71.36       43.29     13.55 o 
 -10  14   1      392.69      353.61     21.12 o 
  -9  14   1     1236.70     1212.04     34.98 o 
  -8  14   1     7296.64     7342.24    110.96 o 
  -7  14   1       40.80       36.11     12.76 o 
  -6  14   1      273.94      233.11     16.51 o 
  -5  14   1     3552.79     3578.43     62.88 o 
  -4  14   1      121.30       77.42     11.85 o 
  -3  14   1     6071.86     6013.05    113.20 o 
  -2  14   1      971.92      933.82     28.28 o 
  -1  14   1      728.03      725.97     25.22 o 
   0  14   1     2140.30     2142.58     44.59 o 
   1  14   1      994.99     1038.97     27.53 o 
   2  14   1     1219.83     1294.23     30.95 o 
   3  14   1     1007.62      953.48     29.43 o 
   4  14   1       45.78       35.51     10.63 o 
   5  14   1     1749.35     1728.07     48.02 o 
   6  14   1     2404.71     2483.97     58.17 o 
 -12  15   1      377.58      347.97     22.59 o 
 -11  15   1        8.12        2.82     12.26 o 
 -10  15   1     4572.55     4797.86     82.10 o 
  -9  15   1     2342.87     2184.06     49.58 o 
  -8  15   1      169.40      180.82     16.55 o 
  -7  15   1      617.18      653.25     26.43 o 
  -6  15   1      517.99      456.52     27.61 o 
  -5  15   1     3910.19     3862.41     68.10 o 
  -4  15   1     6250.72     6308.94     96.69 o 
  -3  15   1      252.34      202.77     15.93 o 
  -2  15   1     1741.60     1728.07     40.97 o 
  -1  15   1     1763.14     1839.78     42.26 o 
   0  15   1      820.17      813.89     25.61 o 
   1  15   1     3856.94     3904.98     62.48 o 
   2  15   1      105.66       94.82     13.03 o 
   3  15   1      361.89      332.51     19.97 o 
   4  15   1     2162.69     2223.33     48.68 o 
 -11  16   1     3238.72     3454.04     68.43 o 
 -10  16   1       24.80        5.50     13.53 o 
  -9  16   1       10.78       -8.95     10.84 o 
  -8  16   1     1406.93     1366.13     39.12 o 
  -7  16   1      337.34      307.17     20.55 o 
  -6  16   1     3645.34     3662.96     67.89 o 
  -5  16   1      220.72      211.01     17.27 o 
  -4  16   1       85.54       71.46     12.84 o 
  -3  16   1     2737.88     2743.84     55.55 o 
  -2  16   1       13.82        6.29     10.87 o 
  -1  16   1     2983.73     3029.57     59.29 o 
   0  16   1      374.50      324.89     20.12 o 
   1  16   1        2.43        2.10     10.26 o 
   2  16   1     2285.73     2253.28     50.31 o 
  -9  17   1        6.54       -7.06     12.34 o 
  -8  17   1     3117.19     3150.06     64.19 o 
  -7  17   1     1240.61     1290.03     38.18 o 
  -6  17   1       12.48       17.02     11.95 o 
  -5  17   1      530.41      517.22     25.72 o 
  -4  17   1      748.91      802.26     30.45 o 
  -3  17   1     1503.37     1504.84     41.43 o 
  -2  17   1     2228.75     2245.42     50.79 o 
  -1  17   1        2.57      -10.81     10.81 o 
   0  17   1      740.78      739.71     33.52 o 
   1 -18   2      931.74      872.63     40.61 o 
   2 -18   2     1961.01     1924.88     52.55 o 
   3 -18   2      143.09      106.12     17.27 o 
   4 -18   2      437.91      425.44     24.02 o 
   5 -18   2       71.02       65.32     14.47 o 
   6 -18   2      904.39      942.91     34.13 o 
  -2 -17   2       97.19       86.66     13.83 o 
  -1 -17   2      660.55      606.95     32.24 o 
   0 -17   2     4381.62     4269.26     78.82 o 
   1 -17   2      281.04      244.07     17.92 o 
   2 -17   2     1621.30     1570.92     45.29 o 
   3 -17   2       14.13       17.54     10.70 o 
   4 -17   2       89.47       67.22     13.25 o 
   5 -17   2     4579.62     4662.06     80.07 o 
   6 -17   2     1266.51     1285.52     51.76 o 
   7 -17   2      458.84      353.82     23.00 o 
   8 -17   2       15.53       -2.44     11.25 o 
   9 -17   2       14.46      -11.59     11.59 o 
  -4 -16   2      610.27      596.81     28.86 o 
  -3 -16   2       70.26       36.33     11.60 o 
  -2 -16   2     3645.57     3550.44     65.03 o 
  -1 -16   2     1661.17     1598.67     39.90 o 
   0 -16   2     1480.46     1459.98     57.25 o 
   1 -16   2      292.57      292.34     18.25 o 
   2 -16   2        0.27       -9.44      9.55 o 
   3 -16   2     2623.48     2703.75     56.67 o 
   4 -16   2     3287.88     3379.24     62.64 o 
   5 -16   2       57.08       46.04     12.16 o 
   6 -16   2      706.99      714.24     27.43 o 
   7 -16   2      142.19      141.31     16.16 o 
   8 -16   2     1199.52     1243.32     36.90 o 
   9 -16   2     4516.39     4571.91     79.45 o 
  10 -16   2       88.84       96.52     15.45 o 
  -6 -15   2      995.24     1005.52     31.63 o 
  -5 -15   2       48.95       49.83     14.74 o 
  -4 -15   2      930.36      996.20     34.92 o 
  -3 -15   2     3140.03     3051.39     57.38 o 
  -2 -15   2      738.14      718.03     32.14 o 
  -1 -15   2     1942.25     2000.79     43.72 o 
   0 -15   2      106.97       92.97     11.94 o 
   1 -15   2      828.44      837.92     24.96 o 
   2 -15   2     7862.85     7541.83    100.20 o 
   3 -15   2        3.23       -9.32      9.32 o 
   4 -15   2     2269.73     2215.69     46.38 o 
   5 -15   2       80.45       63.13     11.31 o 
   6 -15   2      256.47      245.56     16.93 o 
   7 -15   2     4976.94     5023.49     84.01 o 
   8 -15   2     1552.04     1506.07     39.14 o 
   9 -15   2      259.52      258.93     19.11 o 
  10 -15   2      313.59      247.96     18.92 o 
  11 -15   2       22.11        2.96     12.85 o 
  -7 -14   2       43.01       50.13     12.75 o 
  -6 -14   2      410.73      393.54     21.17 o 
  -5 -14   2     3287.96     3287.42     68.92 o 
  -4 -14   2      179.96      172.04     16.57 o 
  -3 -14   2     3314.13     3305.91     58.84 o 
  -2 -14   2        9.23       -5.32      7.95 o 
  -1 -14   2       84.95       84.70     11.38 o 
   0 -14   2     5255.55     5188.13     73.16 o 
   1 -14   2     2043.65     2060.68     38.72 o 
   2 -14   2     2192.28     2174.74     40.09 o 
   3 -14   2       11.95       17.44     12.31 o 
   4 -14   2       35.71       34.14     10.10 o 
   5 -14   2     7242.22     7313.57    105.62 o 
   6 -14   2     7825.75     7807.23    112.05 o 
   7 -14   2      111.00       87.76     13.58 o 
   8 -14   2       12.22       -9.36      9.36 o 
   9 -14   2      215.80      198.15     19.43 o 
  10 -14   2     1659.81     1695.88     41.62 o 
  11 -14   2     4170.10     4226.89     94.11 o 
  12 -14   2      167.77      172.54     22.27 o 
  -8 -13   2        0.68       -8.67     10.10 o 
  -7 -13   2     2203.57     2246.24     45.87 o 
  -6 -13   2     1577.33     1553.92     36.16 o 
  -5 -13   2     1648.77     1690.96     42.84 o 
  -4 -13   2     1907.70     1853.97     39.68 o 
  -3 -13   2       61.63       52.86      9.87 o 
  -2 -13   2     2313.69     2462.65     46.92 o 
  -1 -13   2     5323.56     5270.33     72.64 o 
   0 -13   2      725.90      750.82     21.72 o 
   1 -13   2     3688.34     3603.87     54.39 o 
   2 -13   2        1.29       -6.64      6.64 o 
   3 -13   2     1355.47     1404.89     32.97 o 
   4 -13   2    13044.67    12954.44    168.36 o 
   5 -13   2     2154.98     2178.18     45.21 o 
   6 -13   2     3242.13     3338.94     58.36 o 
   7 -13   2      402.45      380.00     19.69 o 
   8 -13   2      276.50      279.50     16.95 o 
   9 -13   2     5544.95     5690.17     88.19 o 
  10 -13   2     1096.57     1096.85     32.49 o 
  11 -13   2       64.18       55.37     24.50 o 
  12 -13   2      465.19      388.22     35.72 o 
  13 -13   2      256.37      199.87     28.63 o 
  -9 -12   2      641.26      627.62     24.46 o 
  -8 -12   2     2445.28     2534.53     56.60 o 
  -7 -12   2      204.57      208.42     14.86 o 
  -6 -12   2     3157.79     3174.32     53.70 o 
  -5 -12   2      117.12      121.85     12.18 o 
  -4 -12   2      764.69      694.06     21.19 o 
  -3 -12   2    10255.98    10223.38    136.42 o 
  -2 -12   2       14.05       15.72      6.55 o 
  -1 -12   2     3349.34     3439.73     51.28 o 
   0 -12   2      564.06      584.28     18.29 o 
   1 -12   2      806.83      782.47     20.76 o 
   2 -12   2    15744.29    15907.47    204.66 o 
   3 -12   2     2328.91     2467.85     45.10 o 
   4 -12   2      881.34      901.55     25.36 o 
   5 -12   2        1.47        6.49     11.76 o 
   6 -12   2        9.79        0.21      7.65 o 
   7 -12   2     7394.77     7405.50    104.73 o 
   8 -12   2     5653.98     5517.84     83.63 o 
   9 -12   2        3.18       -8.55      8.55 o 
  10 -12   2      104.76       53.95     14.67 o 
  11 -12   2      458.64      378.73     23.74 o 
  12 -12   2     1274.62     1310.55     59.64 o 
  13 -12   2     2621.14     2750.16     90.95 o 
 -10 -11   2     1626.30     1737.91     82.54 o 
  -9 -11   2      114.24      108.78     15.23 o 
  -8 -11   2     2466.57     2517.03     46.77 o 
  -7 -11   2      633.40      656.66     22.71 o 
  -6 -11   2       37.12       12.80      8.52 o 
  -5 -11   2     5639.42     5777.09     82.57 o 
  -4 -11   2     4140.67     4066.72     62.17 o 
  -3 -11   2     3049.06     3063.74     42.72 o 
  -2 -11   2     2157.85     2160.61     35.95 o 
  -1 -11   2      472.27      499.50     14.82 o 
   0 -11   2     5040.21     5155.96     68.22 o 
   1 -11   2    10472.13    10153.09    121.01 o 
   2 -11   2     1242.87     1368.05     29.40 o 
   3 -11   2     1248.04     1226.67     25.36 o 
   4 -11   2      971.55      982.90     25.58 o 
   5 -11   2     3312.34     3365.58     54.84 o 
   6 -11   2    11558.02    11544.86    149.53 o 
   7 -11   2     3108.69     3254.31     67.67 o 
   8 -11   2       21.85       -7.10      8.89 o 
   9 -11   2      447.13      468.86     22.67 o 
  10 -11   2      230.90      188.98     14.81 o 
  11 -11   2     7955.52     7960.54    130.47 o 
  12 -11   2     1395.51     1397.51     60.02 o 
  13 -11   2        2.03      -10.06     16.75 o 
  14 -11   2      805.11      724.72     48.18 o 
 -11 -10   2      518.20      529.12    103.17 o 
 -10 -10   2     1567.26     1615.77     50.07 o 
  -9 -10   2     1284.72     1361.85     37.58 o 
  -8 -10   2       10.72       -5.60      7.98 o 
  -7 -10   2     1799.58     1823.67     42.02 o 
  -6 -10   2     7276.45     7196.60     96.90 o 
  -5 -10   2     2207.65     2287.50     40.65 o 
  -4 -10   2     1771.52     1726.11     29.87 o 
  -3 -10   2        0.06        1.82      5.11 o 
  -2 -10   2     2021.52     1965.24     30.29 o 
  -1 -10   2    12166.81    11484.93    133.66 o 
   0 -10   2     2715.60     2733.76     37.34 o 
   1 -10   2     2039.53     2044.81     30.21 o 
   2 -10   2      355.97      339.66     14.96 o 
   3 -10   2      253.25      243.01     11.05 o 
   4 -10   2    17395.32    17210.75    211.24 o 
   5 -10   2     4538.96     4594.62     67.83 o 
   6 -10   2     1667.85     1697.44     61.82 o 
   7 -10   2      950.68      871.81     24.30 o 
   8 -10   2      764.95      725.21     22.99 o 
   9 -10   2     5021.23     5031.19     76.23 o 
  10 -10   2     5348.10     5417.86     81.85 o 
  11 -10   2        0.27       -7.14     10.36 o 
  12 -10   2      160.16      113.06     28.66 o 
  13 -10   2      790.85      861.64     48.63 o 
  14 -10   2     1015.75     1133.65     56.65 o 
 -12  -9   2      104.42       85.65     35.55 o 
 -11  -9   2     2285.05     2389.09     62.35 o 
 -10  -9   2      196.57      191.39     19.26 o 
  -9  -9   2      422.72      419.44     40.71 o 
  -8  -9   2     4938.80     5138.88     75.03 o 
  -7  -9   2      121.42       89.47     10.23 o 
  -6  -9   2     5057.12     5144.67     72.43 o 
  -5  -9   2      338.52      335.19     13.06 o 
  -4  -9   2      797.73      783.62     18.55 o 
  -3  -9   2    18409.12    18286.81    201.67 o 
  -2  -9   2     8266.59     8450.17     98.88 o 
  -1  -9   2      375.15      316.99     11.73 o 
   0  -9   2      556.94      574.21     14.99 o 
   1  -9   2      438.20      558.94     14.88 o 
   2  -9   2    11049.45    10987.35    117.13 o 
   3  -9   2    12849.24    12506.45    132.31 o 
   4  -9   2      656.62      690.43     16.86 o 
   5  -9   2      559.37      581.16     20.62 o 
   6  -9   2      807.29      728.80     18.86 o 
   7  -9   2     1844.38     1852.59     31.96 o 
   8  -9   2     9088.86     9430.96    124.57 o 
   9  -9   2      704.73      676.40     24.92 o 
  10  -9   2       86.85      122.54     25.88 o 
  11  -9   2     1631.28     1740.00     51.51 o 
  12  -9   2      270.86      285.11     28.60 o 
  13  -9   2     4212.03     4121.29    113.27 o 
  14  -9   2     1149.14     1041.49     67.04 o 
  15  -9   2       58.96       35.95     31.03 o 
 -13  -8   2     1674.24     1727.01    105.27 o 
 -12  -8   2      922.57     1186.36     82.97 o 
 -11  -8   2       42.01       25.17     13.05 o 
 -10  -8   2     3598.06     3592.60     78.19 o 
  -9  -8   2     2213.21     2266.15     55.86 o 
  -8  -8   2     4243.78     4190.98     62.78 o 
  -7  -8   2     1915.70     2000.42     36.37 o 
  -6  -8   2        0.19       -4.37      5.04 o 
  -5  -8   2     7435.46     7406.23     81.85 o 
  -4  -8   2    18718.49    18776.59    191.18 o 
  -3  -8   2      455.33      530.43     13.72 o 
  -2  -8   2     7277.66     7275.64     85.44 o 
  -1  -8   2        6.92        0.02      3.50 o 
   0  -8   2     3673.10     3643.70     44.13 o 
   1  -8   2    38295.29    38703.98    446.09 o 
   2  -8   2     3019.38     3168.25     39.52 o 
   3  -8   2      741.33      773.78     21.72 o 
   4  -8   2     1387.64     1406.69     24.06 o 
   5  -8   2      378.12      393.32     12.92 o 
   6  -8   2    17909.22    17378.37    211.57 o 
   7  -8   2     5500.92     5351.79     75.63 o 
   8  -8   2      430.92      374.98     14.73 o 
   9  -8   2      907.09      980.19     23.33 o 
  10  -8   2      564.96      481.55     22.50 o 
  11  -8   2     4693.65     4848.52    132.55 o 
  12  -8   2     4071.17     3939.82     86.04 o 
  13  -8   2       33.52       13.99     13.82 o 
  14  -8   2      558.93      561.89     41.43 o 
  15  -8   2      931.27      783.95     70.81 o 
 -13  -7   2       37.38        5.06     27.18 o 
 -12  -7   2      207.19      169.44     25.45 o 
 -11  -7   2     2522.55     2526.36     62.32 o 
 -10  -7   2       31.83       29.48     12.89 o 
  -9  -7   2     4958.97     5259.84    100.30 o 
  -8  -7   2      468.01      469.96     22.03 o 
  -7  -7   2      722.33      686.70     19.41 o 
  -6  -7   2    10589.73    10633.73    104.14 o 
  -5  -7   2      434.92      423.81     11.39 o 
  -4  -7   2     9252.84     9135.29     96.84 o 
  -3  -7   2        8.62        7.74      3.71 o 
  -2  -7   2      129.64      143.77      6.99 o 
  -1  -7   2    49023.72    49757.64    613.94 o 
   0  -7   2    17523.93    17663.35    194.12 o 
   1  -7   2     5956.98     6070.39     71.52 o 
   2  -7   2      793.64      936.49     17.27 o 
   3  -7   2       11.73       31.39      5.44 o 
   4  -7   2    15666.40    15855.64    265.61 o 
   5  -7   2    13282.74    12666.78    155.94 o 
   6  -7   2     1024.27     1047.52     20.90 o 
   7  -7   2      376.62      388.81     19.83 o 
   8  -7   2     1758.51     1663.68     32.92 o 
   9  -7   2     3265.15     3239.81     47.41 o 
  10  -7   2     8829.89     8676.11    118.56 o 
  11  -7   2      444.88      505.03     32.91 o 
  12  -7   2      735.78      818.61     62.18 o 
  13  -7   2     2386.18     2380.11     62.99 o 
  14  -7   2      114.91       91.18     22.77 o 
  15  -7   2     1680.27     1714.12    160.56 o 
 -14  -6   2      128.12      148.09     41.98 o 
 -13  -6   2     1731.37     1810.94    105.50 o 
 -12  -6   2      221.38      234.26     22.00 o 
 -11  -6   2     2671.08     2799.62    104.99 o 
 -10  -6   2      667.12      642.60     35.39 o 
  -9  -6   2        7.57       -5.68      9.78 o 
  -8  -6   2     8386.73     8222.08    140.84 o 
  -7  -6   2     3922.60     3791.55     55.24 o 
  -6  -6   2     2273.67     2192.59     29.63 o 
  -5  -6   2     2477.01     2502.97     29.66 o 
  -4  -6   2       15.03       21.76      3.62 o 
  -3  -6   2     6956.93     6627.27     75.69 o 
  -2  -6   2     9886.95     9334.06    104.43 o 
  -1  -6   2      197.40      267.54      9.08 o 
   0  -6   2     1007.54     1033.32     17.40 o 
   1  -6   2     4555.41     4508.51     54.58 o 
   2  -6   2     6148.34     6305.19     76.11 o 
   3  -6   2    50996.33    52361.00    630.37 o 
   4  -6   2     1419.32     1462.61     25.75 o 
   5  -6   2       27.96       32.36      4.57 o 
   6  -6   2     4020.30     4146.77     53.35 o 
   7  -6   2      231.13      281.68     11.57 o 
   8  -6   2    17328.92    17197.98    191.52 o 
   9  -6   2     4587.27     4524.20     68.07 o 
  10  -6   2      546.01      546.28     24.20 o 
  11  -6   2     4724.93     4976.04     98.86 o 
  12  -6   2     1124.95     1008.21     38.46 o 
  13  -6   2     2725.87     2728.65     85.87 o 
  14  -6   2     1423.39     1591.07     63.87 o 
  15  -6   2        6.06       22.25     22.72 o 
 -14  -5   2      565.85      596.35     66.30 o 
 -13  -5   2      950.02      979.33     78.02 o 
 -12  -5   2     1722.09     1801.75     52.17 o 
 -11  -5   2      122.34       84.56     14.22 o 
 -10  -5   2     1760.54     1784.37     74.68 o 
  -9  -5   2     3747.40     3866.99     76.98 o 
  -8  -5   2      297.24      346.10     15.99 o 
  -7  -5   2     3399.89     3430.64     50.11 o 
  -6  -5   2       10.87       11.94      5.00 o 
  -5  -5   2      111.60       95.91      6.99 o 
  -4  -5   2    32482.31    32160.53    312.95 o 
  -3  -5   2     1509.78     1667.13     31.24 o 
  -2  -5   2     6784.60     6829.47     84.58 o 
  -1  -5   2     6597.68     6456.48     79.95 o 
   0  -5   2      144.52      178.59      9.50 o 
   1  -5   2    42085.29    44120.70    702.52 o 
   2  -5   2     7719.69     7734.58     87.58 o 
   3  -5   2      951.74      951.08     16.27 o 
   4  -5   2      154.83      113.23     14.04 o 
   5  -5   2     1635.84     1476.47     23.33 o 
   6  -5   2    24465.40    24804.29    267.17 o 
   7  -5   2    23638.23    23798.95    257.73 o 
   8  -5   2      280.21      297.86     13.58 o 
   9  -5   2      215.53      165.44     11.07 o 
  10  -5   2     2627.27     2762.90     62.83 o 
  11  -5   2      598.22      561.60     28.24 o 
  12  -5   2     5120.47     5281.52    105.42 o 
  13  -5   2       67.44       35.70     25.26 o 
  14  -5   2      260.06      249.67     29.60 o 
  15  -5   2     1693.37     1676.03    102.51 o 
 -15  -4   2       19.78       -3.66     31.87 o 
 -14  -4   2     2142.40     2145.92    115.96 o 
 -13  -4   2      522.58      478.39     52.52 o 
 -12  -4   2      395.14      436.01     26.53 o 
 -11  -4   2     8776.75     8735.94    160.10 o 
 -10  -4   2     1738.08     1654.66     43.88 o 
  -9  -4   2     3113.42     3078.14     55.20 o 
  -8  -4   2     1934.93     1871.37     37.31 o 
  -7  -4   2     1228.51     1207.99     26.94 o 
  -6  -4   2    28254.49    28903.98    364.03 o 
  -5  -4   2    20367.10    21272.94    235.83 o 
  -4  -4   2     1551.67     1694.01     23.79 o 
  -3  -4   2    16948.95    18060.97    202.56 o 
  -2  -4   2     3477.83     3628.87     71.06 o 
  -1  -4   2    16757.75    17461.81    226.55 o 
   0  -4   2    29592.17    30595.07    616.32 o 
   1  -4   2     8191.24     8692.72    128.35 o 
   2  -4   2     1800.06     1905.69     47.85 o 
   3  -4   2     2716.45     2709.44     48.51 o 
   4  -4   2    12506.10    12729.79    155.63 o 
   5  -4   2    61153.54    63811.79   1170.14 o 
   6  -4   2      425.90      379.58     22.12 o 
   7  -4   2      213.12      221.63     12.55 o 
   8  -4   2     3042.55     3114.28     40.34 o 
   9  -4   2        5.38        3.77      6.48 o 
  10  -4   2     5494.46     5747.79     93.92 o 
  11  -4   2     3386.19     3195.14     62.04 o 
  12  -4   2      219.81      193.08     16.71 o 
  13  -4   2     2277.04     2441.69     65.04 o 
  14  -4   2      569.78      594.70     38.18 o 
  15  -4   2     1586.99     1677.87    105.54 o 
 -15  -3   2      478.42      458.40     58.38 o 
 -14  -3   2       73.99       78.97     32.38 o 
 -13  -3   2     1688.57     1771.77     63.67 o 
 -12  -3   2     1071.81     1014.91     43.63 o 
 -11  -3   2     1189.93     1219.92     33.03 o 
 -10  -3   2     2501.45     2465.73     47.94 o 
  -9  -3   2        5.92       -0.03      4.77 o 
  -8  -3   2     4195.02     3985.83     64.65 o 
  -7  -3   2     9581.29     9049.49    128.18 o 
  -6  -3   2      915.12     1014.98     30.28 o 
  -5  -3   2    25901.56    27470.56    359.97 o 
  -4  -3   2    16034.93    17155.33    181.78 o 
  -3  -3   2     2045.42     2288.49     28.34 o 
  -2  -3   2    64771.45    66001.14   2510.21 o 
  -1  -3   2    10543.02    10782.30    166.91 o 
   0  -3   2     1976.34     2030.22     49.12 o 
   1  -3   2    34016.77    38825.73    933.55 o 
   2  -3   2    56202.80    58215.76   2449.95 o 
   3  -3   2     7043.18     6973.22    187.45 o 
   4  -3   2     2774.98     2627.07     41.64 o 
   5  -3   2     1486.70     1567.12     29.16 o 
   6  -3   2     5195.48     5613.89     75.25 o 
   7  -3   2     4990.20     5202.81     63.85 o 
   8  -3   2     7287.81     7414.95     88.32 o 
   9  -3   2    10144.01    10093.82    132.55 o 
  10  -3   2       67.23       61.59     13.12 o 
  11  -3   2     1777.44     1901.05     52.11 o 
  12  -3   2      931.04      882.98     36.46 o 
  13  -3   2      139.27      133.41     19.27 o 
  14  -3   2     1533.19     1512.00     62.35 o 
  15  -3   2      207.68      186.81     24.44 o 
 -15  -2   2      523.19      526.29     62.36 o 
 -14  -2   2     2549.50     2830.66    131.85 o 
 -13  -2   2       78.39       44.24     23.74 o 
 -12  -2   2     7272.90     7224.92    113.00 o 
 -11  -2   2      333.88      309.77     15.45 o 
 -10  -2   2     1212.23     1207.56     27.39 o 
  -9  -2   2    12765.41    12313.33    172.00 o 
  -8  -2   2     7097.11     7046.18    103.29 o 
  -7  -2   2     4917.24     4554.55     95.15 o 
  -6  -2   2        5.48        2.14      4.17 o 
  -5  -2   2      671.83      710.59     17.39 o 
  -4  -2   2    93555.06    92306.85   2212.67 o 
  -3  -2   2    45381.41    45907.44    847.64 o 
  -2  -2   2     7431.68     7820.92    118.19 o 
  -1  -2   2     2590.18     2651.66     61.18 o 
   0  -2   2    29249.99    29362.60    768.41 o 
   1  -2   2    97581.48    81217.38   2118.34 o 
   2  -2   2      560.04      504.98     24.01 o 
   3  -2   2     1827.89     1862.38     43.76 o 
   4  -2   2      298.24      301.51      8.99 o 
   5  -2   2    35003.19    35887.04    424.96 o 
   6  -2   2     3971.62     3738.58     53.02 o 
   7  -2   2    16537.88    16813.43    207.25 o 
   8  -2   2     1926.27     1834.51     33.35 o 
   9  -2   2      275.17      268.01     15.03 o 
  10  -2   2     3181.24     3321.02     73.14 o 
  11  -2   2        7.23        6.03     19.25 o 
  12  -2   2     4840.05     5102.61    106.34 o 
  13  -2   2      465.65      507.55     43.07 o 
  14  -2   2       46.58       19.86     16.62 o 
  15  -2   2      920.12      965.31     44.84 o 
 -16  -1   2     1689.34     1778.88    106.04 o 
 -15  -1   2      272.67      238.50     45.94 o 
 -14  -1   2     1381.92     1363.37     84.85 o 
 -13  -1   2      281.67      252.68     21.30 o 
 -12  -1   2      761.51      736.06     24.44 o 
 -11  -1   2     4252.31     4259.37     65.19 o 
 -10  -1   2     7296.22     7226.68     97.72 o 
  -9  -1   2     1310.00     1235.61     26.13 o 
  -8  -1   2     3093.79     2956.96     56.94 o 
  -7  -1   2      247.70      316.35     20.73 o 
  -6  -1   2    23220.30    23956.70    314.00 o 
  -5  -1   2    35269.25    34226.77    510.44 o 
  -4  -1   2     4987.81     4910.58     81.45 o 
  -3  -1   2      274.60      287.66     14.03 o 
  -2  -1   2    17884.11    18028.61   1248.23 o 
  -1  -1   2     3336.14     3851.46    102.99 o 
   0  -1   2   100042.16    87929.23   2289.58 o 
   1  -1   2     9885.60     9949.95    267.33 o 
   2  -1   2      314.01      263.41     16.13 o 
   3  -1   2    15317.64    15064.50    233.69 o 
   4  -1   2      343.39      402.85     10.06 o 
   5  -1   2    25854.15    26598.81    396.48 o 
   6  -1   2     5332.28     5582.16    102.21 o 
   7  -1   2       83.63       66.20      6.58 o 
   8  -1   2     3643.24     3712.28     55.75 o 
   9  -1   2     1649.50     1538.26     45.33 o 
  10  -1   2     5869.81     6012.98    115.08 o 
  11  -1   2     1294.17     1253.33     42.10 o 
  12  -1   2       20.52        5.77     12.39 o 
  13  -1   2     1051.80     1130.25     43.74 o 
  14  -1   2     1405.30     1464.58     52.93 o 
  15  -1   2      121.46      100.97     21.34 o 
 -16   0   2      420.09      435.32     57.34 o 
 -15   0   2      882.97      857.96     71.60 o 
 -14   0   2      290.85      227.73     26.01 o 
 -13   0   2      819.15      795.16     30.22 o 
 -12   0   2     5495.25     5350.72     79.45 o 
 -11   0   2      317.71      293.05     15.02 o 
 -10   0   2     5067.26     4840.77     70.01 o 
  -9   0   2       91.88       96.88      8.46 o 
  -8   0   2      875.01      825.58     19.65 o 
  -7   0   2    25296.87    25392.87    299.60 o 
  -6   0   2      616.93      528.65     16.93 o 
  -5   0   2      797.04      852.96     18.56 o 
  -4   0   2    17507.93    18231.24    348.28 o 
  -3   0   2    21512.65    21965.51    414.27 o 
  -2   0   2   100429.68    96871.56   3677.90 o 
  -1   0   2    24810.80    26325.50    689.84 o 
   0   0   2     8457.67     8834.98    237.16 o 
   1   0   2      970.47      852.41     32.29 o 
   2   0   2      508.43      490.10     23.40 o 
   3   0   2    45260.96    48283.83    730.26 o 
   4   0   2    21739.16    23369.31    502.47 o 
   5   0   2       45.02       45.23      6.28 o 
   6   0   2     6255.95     6754.01    119.70 o 
   7   0   2     6726.85     6636.10     99.46 o 
   8   0   2      758.34      768.63     19.76 o 
   9   0   2     5932.79     6123.83    202.36 o 
  10   0   2     1117.53     1073.93     38.04 o 
  11   0   2     1053.88     1042.49     39.12 o 
  12   0   2     4486.47     4662.41    156.46 o 
  13   0   2      169.05      156.30     21.11 o 
  14   0   2     1768.42     1867.55     60.07 o 
 -16   1   2       80.39       99.94     34.29 o 
 -15   1   2      381.09      390.96     51.07 o 
 -14   1   2     5599.30     5901.09    153.45 o 
 -13   1   2     1191.43     1118.81     35.19 o 
 -12   1   2      376.33      354.99     20.96 o 
 -11   1   2        5.36       -6.51      6.51 o 
 -10   1   2       18.69        8.02      6.57 o 
  -9   1   2    12666.98    12112.63    151.73 o 
  -8   1   2    15703.45    15365.33    187.06 o 
  -7   1   2     4548.24     4546.83     62.24 o 
  -6   1   2       28.79       42.88      7.15 o 
  -5   1   2     1350.96     1474.56     23.83 o 
  -4   1   2      779.03      715.10     54.82 o 
  -3   1   2   102952.71    94180.73   2303.18 o 
  -2   1   2      260.70      237.64     10.10 o 
  -1   1   2     1972.53     1840.86     66.61 o 
   0   1   2     3724.97     4010.11    113.79 o 
   1   1   2     4566.69     4575.41    131.38 o 
   2   1   2    24010.03    24788.22    378.58 o 
   3   1   2     8696.83     8718.74    182.54 o 
   4   1   2     1907.22     2091.16     44.83 o 
   5   1   2     9517.43    10139.37    178.90 o 
   6   1   2     1610.64     1702.75     27.65 o 
   7   1   2    11203.26    11435.65    196.71 o 
   8   1   2     4324.41     4390.68     88.01 o 
   9   1   2       32.41       20.02      9.75 o 
  10   1   2     9328.96     9407.25    200.11 o 
  11   1   2      340.26      252.02     22.21 o 
  12   1   2     1502.44     1553.25     73.69 o 
  13   1   2     1310.01     1268.20     47.82 o 
  14   1   2       72.00       59.04     18.53 o 
 -16   2   2     1253.81     1220.86    116.44 o 
 -15   2   2      798.61      756.51     67.24 o 
 -14   2   2      420.84      393.43     23.37 o 
 -13   2   2     2621.17     2681.58     57.19 o 
 -12   2   2      398.03      337.61     17.48 o 
 -11   2   2     7165.16     7170.22     99.05 o 
 -10   2   2    12784.32    12622.29    159.40 o 
  -9   2   2      193.15      221.88      9.89 o 
  -8   2   2      959.08      919.54     20.95 o 
  -7   2   2     1057.07      883.60     21.30 o 
  -6   2   2      584.02      502.19     13.25 o 
  -5   2   2    14502.17    13309.10    184.55 o 
  -4   2   2      460.44      519.93     13.50 o 
  -3   2   2       36.74       47.43      5.06 o 
  -2   2   2     6013.82     6281.24    101.90 o 
  -1   2   2    28661.96    29920.32    394.88 o 
   0   2   2    27153.00    28877.02    553.62 o 
   1   2   2    30298.16    32891.95    517.95 o 
   2   2   2        2.33        0.64      3.61 o 
   3   2   2    11090.75    11110.29    151.62 o 
   4   2   2     5069.96     4866.53     74.73 o 
   5   2   2    10595.45    10485.19    127.03 o 
   6   2   2    22447.35    23229.36    308.88 o 
   7   2   2        4.36        4.94      5.38 o 
   8   2   2      799.01      826.81     27.33 o 
   9   2   2     3725.20     3832.34    100.47 o 
  10   2   2      627.99      559.84     39.91 o 
  11   2   2     1261.43     1302.86     44.44 o 
  12   2   2      151.49      154.03     20.28 o 
  13   2   2      324.89      273.89     26.95 o 
  14   2   2     2274.42     2348.79     92.07 o 
 -16   3   2       14.73        3.63     15.77 o 
 -15   3   2     1934.34     1969.93     72.62 o 
 -14   3   2      100.96      116.06     15.44 o 
 -13   3   2      922.03      895.32     27.68 o 
 -12   3   2    13490.43    13878.92    177.72 o 
 -11   3   2     1264.90     1356.89     30.73 o 
 -10   3   2     1684.14     1810.02     31.01 o 
  -9   3   2       89.12       72.67      6.78 o 
  -8   3   2        1.72        1.85      4.30 o 
  -7   3   2    43979.80    45807.24    532.36 o 
  -6   3   2    12099.91    11740.62    143.58 o 
  -5   3   2       38.97       40.71      5.02 o 
  -4   3   2       50.23       43.81     11.63 o 
  -3   3   2     1675.07     1542.47     40.53 o 
  -2   3   2    22486.95    22675.49    349.55 o 
  -1   3   2    82578.27    75570.55    990.32 o 
   0   3   2    17185.55    17448.88    212.68 o 
   1   3   2       27.50       28.57      4.69 o 
   2   3   2     2442.12     2583.42     41.22 o 
   3   3   2      481.85      497.65     11.96 o 
   4   3   2    37738.97    39200.69    453.79 o 
   5   3   2      301.53      271.52     14.84 o 
   6   3   2       66.92       87.27      6.65 o 
   7   3   2     4727.52     4541.31     71.24 o 
   8   3   2      793.27      779.54     37.37 o 
   9   3   2     8984.25     8937.46    196.71 o 
  10   3   2      204.15      241.39     74.18 o 
  11   3   2       17.97        5.27     12.20 o 
  12   3   2     2965.02     3025.77     76.95 o 
  13   3   2      882.01      893.91     42.23 o 
 -16   4   2      211.04      212.19     22.82 o 
 -15   4   2       23.10       17.22     14.98 o 
 -14   4   2     3401.61     3567.13     63.91 o 
 -13   4   2     3296.97     3477.78     60.10 o 
 -12   4   2     1036.06     1135.78     32.37 o 
 -11   4   2      212.29      185.25     12.55 o 
 -10   4   2       10.99        3.75      5.60 o 
  -9   4   2     8458.42     8564.31    129.58 o 
  -8   4   2    14634.21    14192.08    158.94 o 
  -7   4   2      519.94      523.27     13.66 o 
  -6   4   2       51.33       57.56      5.85 o 
  -5   4   2     3803.95     3777.88     59.46 o 
  -4   4   2     8738.38     8651.32    120.11 o 
  -3   4   2    71567.84    74269.59    950.98 o 
  -2   4   2     5144.13     5334.28     75.89 o 
  -1   4   2      275.28      241.96      8.19 o 
   0   4   2      955.76      797.64     12.83 o 
   1   4   2      278.28      349.80      8.95 o 
   2   4   2    31828.86    31199.37    309.19 o 
   3   4   2    11226.25    11967.98    166.68 o 
   4   4   2      440.26      357.57     14.57 o 
   5   4   2     7221.42     7366.70    109.70 o 
   6   4   2     2163.81     2073.86     33.32 o 
   7   4   2     4261.28     4218.01     84.54 o 
   8   4   2     5120.68     5067.10    239.94 o 
   9   4   2       71.44       70.94     17.42 o 
  10   4   2     1248.84     1355.10     56.49 o 
  11   4   2     4204.02     4317.92     96.04 o 
  12   4   2      149.28      124.12     20.69 o 
  13   4   2     1457.54     1494.97     65.98 o 
 -16   5   2      905.53      903.95     44.30 o 
 -15   5   2     2344.74     2409.73     55.71 o 
 -14   5   2      100.05       82.62     12.58 o 
 -13   5   2     1226.66     1279.36     29.89 o 
 -12   5   2      241.16      226.47     13.39 o 
 -11   5   2      565.68      519.19     17.67 o 
 -10   5   2     9222.23     9170.66    109.80 o 
  -9   5   2     3149.33     3227.72     46.09 o 
  -8   5   2     1195.37     1118.44     21.80 o 
  -7   5   2        8.14       20.36      4.88 o 
  -6   5   2       16.91       17.66      8.95 o 
  -5   5   2    35963.13    36804.17    428.60 o 
  -4   5   2    11567.30    11487.01    140.43 o 
  -3   5   2     1233.59     1250.21     25.68 o 
  -2   5   2      789.38      820.42     19.03 o 
  -1   5   2       80.76       90.75      5.28 o 
   0   5   2      613.50      433.53      9.70 o 
   1   5   2    10736.61    10792.33    111.92 o 
   2   5   2     1238.11     1281.98     19.14 o 
   3   5   2     2836.90     2972.25     39.11 o 
   4   5   2    18131.83    19047.67    207.37 o 
   5   5   2     1094.23      948.70     58.66 o 
   6   5   2     8364.82     8471.41    122.47 o 
   7   5   2      257.03      253.58     14.32 o 
   8   5   2      126.58      141.42     43.29 o 
   9   5   2     5178.31     5393.48    133.71 o 
  10   5   2      484.82      482.82     36.89 o 
  11   5   2     2932.57     2977.41     74.98 o 
  12   5   2      513.03      414.76     36.67 o 
  13   5   2       69.78      113.05     26.68 o 
 -16   6   2      705.07      753.42     69.18 o 
 -15   6   2      574.69      551.60     40.54 o 
 -14   6   2      174.17      162.46     15.18 o 
 -13   6   2        2.96       -5.52      8.28 o 
 -12   6   2     7516.49     7685.93    103.96 o 
 -11   6   2     5562.61     5568.67     67.97 o 
 -10   6   2     1400.96     1370.67     27.49 o 
  -9   6   2     1621.81     1637.97     26.58 o 
  -8   6   2      624.73      485.15     18.13 o 
  -7   6   2     6142.36     5815.72     65.70 o 
  -6   6   2    16781.69    15964.92    217.79 o 
  -5   6   2     2778.73     3003.43     51.42 o 
  -4   6   2      531.89      585.16     19.48 o 
  -3   6   2     9330.32     9267.43    115.79 o 
  -2   6   2     3245.10     3429.47     54.68 o 
  -1   6   2    29634.39    28865.85    311.69 o 
   0   6   2     6464.86     6335.20     69.67 o 
   1   6   2       14.65       19.24      3.22 o 
   2   6   2    10975.39    10820.72    106.41 o 
   3   6   2      600.93      571.58     13.10 o 
   4   6   2    20479.09    21057.11    229.58 o 
   5   6   2     3648.36     3705.35     49.43 o 
   6   6   2      220.88      219.54     10.10 o 
   7   6   2     2525.44     2657.06     49.43 o 
   8   6   2     1103.57     1236.99     51.29 o 
   9   6   2     2636.99     2682.42    108.50 o 
  10   6   2     2074.97     2201.19     76.31 o 
  11   6   2        0.58        8.48     15.73 o 
  12   6   2      805.57      914.66     50.75 o 
 -16   7   2      402.12      441.73     56.00 o 
 -15   7   2        8.91      -14.34     14.34 o 
 -14   7   2     1548.46     1706.58     54.52 o 
 -13   7   2     7590.25     7756.60    125.01 o 
 -12   7   2      108.27      120.03     12.04 o 
 -11   7   2     1590.67     1567.15     36.97 o 
 -10   7   2      579.78      508.51     20.05 o 
  -9   7   2       11.90       10.21      7.02 o 
  -8   7   2    23580.58    23552.67    283.92 o 
  -7   7   2     5729.58     5779.53     80.43 o 
  -6   7   2       11.41       11.94      8.56 o 
  -5   7   2     3760.85     3853.36     56.56 o 
  -4   7   2      237.93      251.41     13.18 o 
  -3   7   2    30697.38    30081.20    384.48 o 
  -2   7   2    13988.44    13681.31    166.92 o 
  -1   7   2        0.96       -3.69      4.52 o 
   0   7   2     2899.71     2891.18     36.54 o 
   1   7   2     4950.90     4912.26     53.11 o 
   2   7   2    14311.99    14591.72    151.78 o 
   3   7   2    11822.87    12031.05    119.15 o 
   4   7   2     1014.44     1075.44     18.67 o 
   5   7   2      764.94      833.19     19.23 o 
   6   7   2     6427.24     6235.43     76.43 o 
   7   7   2      348.49      356.78     18.14 o 
   8   7   2     4522.16     4589.15    212.62 o 
   9   7   2      175.58      176.57     25.01 o 
  10   7   2      622.26      620.92     59.02 o 
  11   7   2     2786.64     2812.38    121.40 o 
 -16   8   2      261.90      208.61     42.23 o 
 -15   8   2     2772.55     2755.22     75.07 o 
 -14   8   2     1236.08     1263.99     40.28 o 
 -13   8   2     1151.38     1177.45     43.07 o 
 -12   8   2       55.99       43.38     10.16 o 
 -11   8   2       33.38       26.46     11.61 o 
 -10   8   2     5040.59     5210.12     77.87 o 
  -9   8   2     9502.63     9533.90    126.72 o 
  -8   8   2      324.98      281.34     14.33 o 
  -7   8   2       62.62       48.42      7.39 o 
  -6   8   2      648.42      596.01     18.75 o 
  -5   8   2     8194.22     7905.89    104.36 o 
  -4   8   2    17696.67    17790.52    241.75 o 
  -3   8   2     1010.49     1005.15     22.84 o 
  -2   8   2      870.15      967.05     22.03 o 
  -1   8   2     8644.45     8571.36    101.47 o 
   0   8   2     4421.82     4565.98     50.86 o 
   1   8   2    22412.71    22151.22    211.63 o 
   2   8   2       78.77       95.92      6.78 o 
   3   8   2      866.00      821.21     16.29 o 
   4   8   2     7100.15     7277.20     77.58 o 
   5   8   2       91.09       97.22     10.02 o 
   6   8   2     1946.54     1952.69     27.30 o 
   7   8   2      846.91      834.83     46.35 o 
   8   8   2      493.59      516.53     45.34 o 
   9   8   2     3639.38     4150.48    162.44 o 
  10   8   2     1704.82     1805.13    102.51 o 
  11   8   2      267.80      291.43     32.43 o 
 -16   9   2     1588.92     1901.78    109.94 o 
 -15   9   2       76.25       23.92     17.07 o 
 -14   9   2       70.98       65.93     14.77 o 
 -13   9   2        7.77       -9.29      9.29 o 
 -12   9   2     2565.67     2652.38     50.84 o 
 -11   9   2    11050.64    11207.81    156.72 o 
 -10   9   2       36.79       16.38      8.73 o 
  -9   9   2     1290.09     1350.00     31.96 o 
  -8   9   2     3017.20     3015.34     51.62 o 
  -7   9   2     1282.92     1261.10     29.22 o 
  -6   9   2    13606.74    13442.17    169.85 o 
  -5   9   2      988.66      928.39     25.72 o 
  -4   9   2     3776.06     3994.15     60.26 o 
  -3   9   2     6754.92     6991.24     94.37 o 
  -2   9   2     2201.76     2232.19     38.81 o 
  -1   9   2    17815.09    18039.48    202.49 o 
   0   9   2     4623.58     4613.68     61.01 o 
   1   9   2       21.41       17.47      4.46 o 
   2   9   2     7800.25     8108.30     85.23 o 
   3   9   2     7968.95     7840.53     83.36 o 
   4   9   2     5290.31     5238.08     60.10 o 
   5   9   2     2897.91     2765.05     37.63 o 
   6   9   2      222.11      218.07     10.77 o 
   7   9   2     4113.23     4115.46    138.40 o 
   8   9   2     4653.21     4686.52    220.88 o 
   9   9   2       68.96       31.03     28.73 o 
  10   9   2      669.77      744.74     68.97 o 
 -15  10   2       22.48       -1.20     16.09 o 
 -14  10   2      547.45      457.98     28.40 o 
 -13  10   2     4699.05     4943.43     80.62 o 
 -12  10   2     1334.00     1416.06     41.10 o 
 -11  10   2      240.72      245.23     16.58 o 
 -10  10   2      144.57      120.55     12.75 o 
  -9  10   2        0.83       -9.20      9.20 o 
  -8  10   2     6112.12     6079.93     88.67 o 
  -7  10   2     8589.73     8319.94    113.63 o 
  -6  10   2      399.88      424.71     17.88 o 
  -5  10   2      808.43      836.03     23.34 o 
  -4  10   2     3250.51     3024.83     60.91 o 
  -3  10   2     7478.98     7359.30    100.27 o 
  -2  10   2    13746.15    13737.06    172.72 o 
  -1  10   2      218.42      225.18     11.19 o 
   0  10   2     3120.32     3072.85     45.80 o 
   1  10   2     6282.33     6134.64     78.70 o 
   2  10   2     1812.62     1827.79     30.47 o 
   3  10   2     6927.52     6913.46     81.73 o 
   4  10   2      955.16     1064.32     21.41 o 
   5  10   2       20.43       22.01      6.40 o 
   6  10   2     4971.10     5031.80     60.88 o 
   7  10   2      487.87      506.19     34.32 o 
   8  10   2     1411.43     1516.32     87.68 o 
   9  10   2       61.49       67.31     32.52 o 
 -15  11   2     1959.28     2024.45     65.09 o 
 -14  11   2     2853.85     2998.02     68.33 o 
 -13  11   2        2.62       -4.09     10.50 o 
 -12  11   2        9.80       -2.51      9.28 o 
 -11  11   2      704.00      703.00     31.33 o 
 -10  11   2     4147.86     4145.01     69.05 o 
  -9  11   2    15154.74    15052.50    193.58 o 
  -8  11   2     1170.69     1153.16     30.66 o 
  -7  11   2       19.80        5.83      9.70 o 
  -6  11   2     2022.03     1936.79     39.79 o 
  -5  11   2      403.52      419.70     18.27 o 
  -4  11   2    14136.16    13772.45    175.43 o 
  -3  11   2     1604.65     1576.17     33.77 o 
  -2  11   2       13.38       20.45      7.36 o 
  -1  11   2     5796.87     5721.62     82.73 o 
   0  11   2      559.07      567.95     18.26 o 
   1  11   2     6693.77     6661.27     86.15 o 
   2  11   2     2510.80     2559.82     39.44 o 
   3  11   2        7.14       12.23      7.20 o 
   4  11   2     1839.53     1883.98     33.11 o 
   5  11   2     3924.94     3958.04     54.81 o 
   6  11   2      877.42      841.17     24.39 o 
   8  11   2        8.67      -17.21     24.45 o 
 -14  12   2      233.32      195.58     18.09 o 
 -13  12   2      244.41      214.93     17.96 o 
 -12  12   2      156.45      147.12     15.63 o 
 -11  12   2     5494.39     5913.10     92.43 o 
 -10  12   2     1561.97     1568.34     56.01 o 
  -9  12   2        7.47       -6.74      8.75 o 
  -8  12   2     3282.27     3250.80     58.16 o 
  -7  12   2       23.94       25.26      9.72 o 
  -6  12   2     8455.23     8335.32    144.65 o 
  -5  12   2     4042.04     4025.02     65.41 o 
  -4  12   2        3.82       -2.43      7.24 o 
  -3  12   2     2575.46     2572.87     47.24 o 
  -2  12   2     3345.35     3293.79     56.16 o 
  -1  12   2     2775.29     2603.19     72.69 o 
   0  12   2     4103.18     3966.46     86.68 o 
   1  12   2      118.99      113.38     11.34 o 
   2  12   2     1023.69     1030.50     28.96 o 
   3  12   2     5065.65     5081.40     66.60 o 
   4  12   2        4.24        7.56      7.48 o 
   5  12   2     1610.31     1605.55     34.00 o 
   6  12   2       42.28       51.60     28.47 o 
 -14  13   2        0.39      -11.81     11.81 o 
 -13  13   2     2397.23     2476.66     53.97 o 
 -12  13   2     2651.70     2575.11     53.95 o 
 -11  13   2        1.58       -9.04     10.28 o 
 -10  13   2        3.40        2.35      9.29 o 
  -9  13   2      461.53      389.36     20.84 o 
  -8  13   2     2611.62     2474.62     49.91 o 
  -7  13   2     8737.25     8702.92    164.02 o 
  -6  13   2      212.62      207.11     15.16 o 
  -5  13   2      354.94      350.72     18.40 o 
  -4  13   2     3808.48     3785.37     63.82 o 
  -3  13   2      102.49       84.80     11.37 o 
  -2  13   2     4469.25     4593.70     73.30 o 
  -1  13   2     1914.50     1752.61     38.38 o 
   0  13   2       77.83       71.52      9.73 o 
   1  13   2     3225.70     3343.20     53.54 o 
   2  13   2     1074.68     1032.70     26.72 o 
   3  13   2     1640.23     1598.46     34.00 o 
   4  13   2      372.24      362.63     17.58 o 
   5  13   2       91.12       81.16     12.45 o 
 -13  14   2       44.40       29.70     13.82 o 
 -12  14   2       23.50        2.90     12.07 o 
 -11  14   2      745.35      733.10     29.84 o 
 -10  14   2      271.28      228.76     23.13 o 
  -9  14   2     4212.62     4286.95     74.00 o 
  -8  14   2      921.79      924.91     30.55 o 
  -7  14   2        1.40       -9.13      9.13 o 
  -6  14   2     2581.25     2499.46     52.53 o 
  -5  14   2       80.10       52.43     11.43 o 
  -4  14   2     6411.14     6346.08     95.74 o 
  -3  14   2     3006.54     3063.50     64.67 o 
  -2  14   2      279.97      251.48     16.63 o 
  -1  14   2     2432.94     2567.11     50.45 o 
   0  14   2     2739.06     2732.97     52.56 o 
   1  14   2      711.17      725.22     27.17 o 
   2  14   2     2671.89     2615.00     47.12 o 
   3  14   2       27.77       16.21     10.05 o 
   4  14   2     1410.64     1494.21     56.12 o 
   5  14   2     2412.43     2360.38     56.36 o 
 -12  15   2       73.06       55.02     15.34 o 
 -11  15   2     2873.78     2954.82     65.50 o 
 -10  15   2     3209.42     3203.36     63.16 o 
  -9  15   2       90.54       57.10     13.19 o 
  -8  15   2      275.44      239.51     18.25 o 
  -7  15   2     1404.30     1474.92     38.98 o 
  -6  15   2     1507.44     1558.32     43.34 o 
  -5  15   2     5201.82     5226.37     84.77 o 
  -4  15   2      646.11      615.81     26.19 o 
  -3  15   2      741.97      752.59     27.72 o 
  -2  15   2     3598.97     3504.05     63.46 o 
  -1  15   2      592.65      536.61     24.12 o 
   0  15   2     5108.19     5221.28     84.20 o 
   1  15   2      235.29      240.82     17.28 o 
   2  15   2        7.15        7.07     10.38 o 
   3  15   2     2593.68     2714.53     55.34 o 
 -11  16   2      384.92      334.21     23.03 o 
 -10  16   2        2.49       -2.37     11.94 o 
  -9  16   2     1077.01     1105.15     36.23 o 
  -8  16   2        2.69       -0.50     10.86 o 
  -7  16   2     4319.10     4355.70     77.07 o 
  -6  16   2      349.21      302.92     21.73 o 
  -5  16   2      123.58       85.90     13.63 o 
  -4  16   2     1765.53     1832.71     44.37 o 
  -3  16   2      486.89      442.76     23.25 o 
  -2  16   2     2508.52     2617.01     54.55 o 
  -1  16   2      961.47      944.49     31.79 o 
   0  16   2       51.77       30.60     12.46 o 
   1  16   2     2487.69     2475.82     59.70 o 
   2  16   2     2070.15     2032.81     53.63 o 
  -8  17   2     1860.43     1862.50     54.18 o 
  -7  17   2       24.62        7.22     12.28 o 
  -6  17   2      696.42      663.08     29.16 o 
  -5  17   2     2284.59     2327.17     70.14 o 
  -4  17   2      572.34      521.80     25.95 o 
  -3  17   2     2342.46     2419.85     53.36 o 
  -2  17   2       41.25       10.38     12.20 o 
  -1  17   2      312.58      328.46     21.63 o 
   0 -18   3      914.49      873.34     31.81 o 
   1 -18   3     2515.75     2596.55     56.09 o 
   2 -18   3       86.51       65.57     14.91 o 
   3 -18   3      549.17      545.42     31.07 o 
   4 -18   3       60.94       60.68     15.02 o 
   5 -18   3      471.62      450.08     24.65 o 
   6 -18   3     3073.08     3242.84     64.84 o 
  -3 -17   3      206.93      214.82     20.56 o 
  -2 -17   3      288.33      250.12     18.83 o 
  -1 -17   3     3992.55     3892.76     70.34 o 
   0 -17   3      380.61      367.23     20.90 o 
   1 -17   3     1523.02     1484.44     39.01 o 
   2 -17   3       58.94       52.31     13.83 o 
   3 -17   3        0.29        9.58     12.02 o 
   4 -17   3     2681.43     2799.92     64.37 o 
   5 -17   3      987.33      948.77     32.88 o 
   6 -17   3      159.58      153.18     16.85 o 
   7 -17   3      119.58       90.62     14.75 o 
   8 -17   3       46.64       42.86     13.04 o 
  -5 -16   3      604.65      537.88     28.18 o 
  -4 -16   3        0.34        1.84     12.23 o 
  -3 -16   3     2273.12     2195.82     53.87 o 
  -2 -16   3     1710.08     1710.92     41.66 o 
  -1 -16   3     1421.29     1359.22     36.18 o 
   0 -16   3     1015.18      973.68     30.36 o 
   1 -16   3       70.42       51.61     11.49 o 
   2 -16   3     2149.73     2193.83     47.04 o 
   3 -16   3     3302.65     3248.10     71.32 o 
   4 -16   3       30.97       19.32     10.57 o 
   5 -16   3      344.66      320.53     19.55 o 
   6 -16   3       12.12       -3.64     10.82 o 
   7 -16   3      649.24      654.82     35.94 o 
   8 -16   3     4812.36     5084.97     98.39 o 
   9 -16   3      453.04      389.62     22.55 o 
  10 -16   3       75.71       40.67     14.22 o 
  -6 -15   3        4.01      -10.47     10.47 o 
  -5 -15   3      425.86      398.39     24.35 o 
  -4 -15   3     4030.24     3934.97     76.70 o 
  -3 -15   3       85.93       73.96     11.75 o 
  -2 -15   3     2647.35     2586.26     50.63 o 
  -1 -15   3        0.18        7.17      9.02 o 
   0 -15   3      385.00      345.67     21.57 o 
   1 -15   3     8917.79     8947.01    144.34 o 
   2 -15   3      731.62      705.28     23.31 o 
   3 -15   3     2226.08     2229.38     45.82 o 
   4 -15   3       15.54       11.16     10.84 o 
   5 -15   3      153.97      148.73     14.10 o 
   6 -15   3     6785.77     6796.03    106.56 o 
   7 -15   3     1894.29     1914.77     44.53 o 
   8 -15   3       94.79       75.34     22.07 o 
   9 -15   3      177.06      133.73     15.47 o 
  10 -15   3      179.21      151.50     18.50 o 
  11 -15   3     1656.15     1633.83     69.38 o 
  -8 -14   3      104.26       75.91     13.65 o 
  -7 -14   3        4.84       -9.56      9.56 o 
  -6 -14   3     2107.18     2087.33     43.99 o 
  -5 -14   3     1071.70     1006.95     34.82 o 
  -4 -14   3     3406.48     3373.60     67.48 o 
  -3 -14   3       87.00       85.95     11.58 o 
  -2 -14   3       21.31        8.25      9.15 o 
  -1 -14   3     5157.77     5170.41     80.24 o 
   0 -14   3     3784.38     3836.63     64.49 o 
   1 -14   3     1050.75     1053.12     26.31 o 
   2 -14   3      281.32      259.15     14.30 o 
   3 -14   3      378.92      359.24     18.41 o 
   4 -14   3     6723.20     7028.04    101.93 o 
   5 -14   3     7810.33     8054.03    114.36 o 
   6 -14   3       63.67       29.98     10.59 o 
   7 -14   3       48.91       53.09     17.20 o 
   8 -14   3     1020.08      969.97     30.58 o 
   9 -14   3      902.71      840.03     29.40 o 
  10 -14   3     4041.04     4042.92     81.15 o 
  11 -14   3      469.52      435.80     37.97 o 
  12 -14   3       10.78      -11.32     20.25 o 
  -9 -13   3        2.35      -10.69     10.69 o 
  -8 -13   3     1263.31     1317.98     34.79 o 
  -7 -13   3     1796.99     1851.20     41.48 o 
  -6 -13   3       64.72       44.73     10.16 o 
  -5 -13   3     4460.51     4498.94     81.54 o 
  -4 -13   3       87.13       56.29     10.17 o 
  -3 -13   3     1972.67     1974.87     40.70 o 
  -2 -13   3     6169.76     6041.05     88.83 o 
  -1 -13   3      250.98      243.57     14.47 o 
   0 -13   3     3680.85     3679.63     54.81 o 
   1 -13   3        0.93        4.74      6.46 o 
   2 -13   3      395.45      332.54     18.21 o 
   3 -13   3    18090.88    17852.05    205.58 o 
   4 -13   3     3584.52     3670.34     61.16 o 
   5 -13   3     3046.68     3024.42     53.67 o 
   6 -13   3       37.45       40.62      9.78 o 
   7 -13   3       10.42        5.29      9.64 o 
   8 -13   3     8182.55     8240.41    116.80 o 
   9 -13   3     1916.62     1933.60     42.95 o 
  10 -13   3       62.03       58.08     15.34 o 
  11 -13   3      278.15      255.73     30.78 o 
  12 -13   3      529.69      475.59     39.49 o 
 -10 -12   3      303.88      258.12     21.18 o 
  -9 -12   3     2024.86     1887.61     41.81 o 
  -8 -12   3       20.16       33.25     14.40 o 
  -7 -12   3     1225.07     1270.57     31.76 o 
  -6 -12   3      473.67      487.71     24.20 o 
  -5 -12   3      623.01      602.05     33.21 o 
  -4 -12   3     4567.69     4564.95     69.34 o 
  -3 -12   3     1182.22     1203.43     26.77 o 
  -2 -12   3     1901.82     1901.60     41.19 o 
  -1 -12   3      130.84      103.99      9.05 o 
   0 -12   3      114.70       77.39      8.37 o 
   1 -12   3     8670.18     8708.90    107.17 o 
   2 -12   3     4768.38     4793.60     65.95 o 
   3 -12   3       15.25        8.43      6.16 o 
   4 -12   3      366.15      359.62     16.95 o 
   5 -12   3      616.72      619.82     21.87 o 
   6 -12   3     4753.26     4816.13     74.70 o 
   7 -12   3     8283.01     8494.41    117.17 o 
   8 -12   3      214.59      177.28     14.09 o 
   9 -12   3      108.08       33.56     10.74 o 
  10 -12   3      665.32      684.23     29.56 o 
  11 -12   3      214.37      231.23     28.37 o 
  12 -12   3     3775.42     3988.15    331.41 o 
  13 -12   3      142.69       86.13     31.66 o 
 -11 -11   3      934.34     1103.56     44.11 o 
 -10 -11   3      202.09      151.20     19.82 o 
  -9 -11   3     1878.87     2007.07     56.17 o 
  -8 -11   3      537.68      498.86     20.85 o 
  -7 -11   3       86.03       88.95     11.03 o 
  -6 -11   3     3289.55     3265.59     58.94 o 
  -5 -11   3     2919.19     2845.34     54.76 o 
  -4 -11   3      394.49      346.44     15.88 o 
  -3 -11   3     1963.60     2107.43     38.42 o 
  -2 -11   3      164.40      169.43      9.45 o 
  -1 -11   3     3742.27     3590.50     51.27 o 
   0 -11   3    13845.44    13405.41    143.24 o 
   1 -11   3        0.22       13.82      6.89 o 
   2 -11   3     3414.58     3442.61     49.74 o 
   3 -11   3      963.86      950.63     21.82 o 
   4 -11   3      459.29      486.25     17.99 o 
   5 -11   3    13622.80    13564.26    172.03 o 
   6 -11   3     3138.79     3052.34     51.69 o 
   7 -11   3       88.05       96.31     10.81 o 
   8 -11   3      798.48      799.28     25.37 o 
   9 -11   3        4.50       -0.83      8.26 o 
  10 -11   3     5656.77     5618.73     98.13 o 
  11 -11   3     2725.11     2812.10     91.13 o 
  12 -11   3        3.70       -2.41     17.72 o 
  13 -11   3      310.34      319.26     34.88 o 
 -12 -10   3      602.59      689.11     63.68 o 
 -11 -10   3      389.15      339.49     27.20 o 
 -10 -10   3     1555.26     1524.80     48.46 o 
  -9 -10   3        6.49      -11.04     11.04 o 
  -8 -10   3     1340.71     1386.94     32.47 o 
  -7 -10   3     5462.00     5373.73     77.60 o 
  -6 -10   3       21.33       21.83      7.83 o 
  -5 -10   3     5957.49     6086.62     84.62 o 
  -4 -10   3      612.71      653.44     19.70 o 
  -3 -10   3      758.21      747.99     18.40 o 
  -2 -10   3    13387.65    13410.62    151.86 o 
  -1 -10   3     7487.64     7511.21    149.29 o 
   0 -10   3      220.62      222.50     10.27 o 
   1 -10   3       97.83      110.60      7.21 o 
   2 -10   3        0.78       12.58      7.20 o 
   3 -10   3    16757.09    16580.41    186.84 o 
   4 -10   3     9432.96     9491.84    112.10 o 
   5 -10   3      809.11      819.79     19.88 o 
   6 -10   3       12.59        5.81      5.76 o 
   7 -10   3     1793.33     1772.27     35.77 o 
   8 -10   3     4342.61     4219.24     65.65 o 
   9 -10   3     8133.61     8310.21    131.09 o 
  10 -10   3       39.64       22.46     12.91 o 
  11 -10   3       21.30      -15.63     15.63 o 
  12 -10   3      998.36     1010.50     50.15 o 
  13 -10   3      383.90      329.21     31.74 o 
  14 -10   3     2361.24     2474.35     85.93 o 
 -12  -9   3     1224.76     1326.35     47.73 o 
 -11  -9   3      129.45      123.00     21.13 o 
 -10  -9   3      409.89      348.68     25.31 o 
  -9  -9   3     4339.35     4571.04     78.03 o 
  -8  -9   3      624.47      660.52     22.55 o 
  -7  -9   3     3806.98     3717.09     57.45 o 
  -6  -9   3      543.01      506.43     18.00 o 
  -5  -9   3        0.01       -5.35      5.35 o 
  -4  -9   3    12568.72    12516.96    142.07 o 
  -3  -9   3     8951.56     8816.43    102.97 o 
  -2  -9   3     1374.35     1412.53     24.57 o 
  -1  -9   3     3382.54     3510.96     44.10 o 
   0  -9   3     1331.96     1282.43     23.37 o 
   1  -9   3    14312.99    14647.47    164.99 o 
   2  -9   3    23195.21    22640.65    230.64 o 
   3  -9   3      130.98      109.92      6.93 o 
   4  -9   3     2336.27     2453.46     36.73 o 
   5  -9   3     2732.28     2765.29     45.06 o 
   6  -9   3      871.14      953.48     33.07 o 
   7  -9   3     9867.69     9827.30    116.50 o 
   8  -9   3     1471.22     1366.05     27.60 o 
   9  -9   3      271.55      262.37     22.44 o 
  10  -9   3     1853.83     1819.91     51.06 o 
  11  -9   3       31.49       36.34     13.95 o 
  12  -9   3     4095.43     4131.01     90.90 o 
  13  -9   3     1175.36     1222.18     57.55 o 
  14  -9   3       64.26       44.79     21.75 o 
 -13  -8   3     1087.13     1251.33     91.22 o 
 -12  -8   3       24.64        9.93     13.86 o 
 -11  -8   3     1303.02     1254.32     43.11 o 
 -10  -8   3     3618.57     3658.42    107.46 o 
  -9  -8   3     1271.54     1251.78     39.70 o 
  -8  -8   3     4164.67     4203.67     70.58 o 
  -7  -8   3      127.43      117.55      9.94 o 
  -6  -8   3     4810.66     4660.58     66.01 o 
  -5  -8   3    13031.27    13056.94    125.78 o 
  -4  -8   3       90.18       91.83      6.67 o 
  -3  -8   3     3216.46     3256.82     43.51 o 
  -2  -8   3        2.46        5.10      3.96 o 
  -1  -8   3      968.87      877.63     17.45 o 
   0  -8   3    43103.36    43929.50    640.63 o 
   1  -8   3     6949.56     7181.29     85.23 o 
   2  -8   3     1024.14     1140.91     20.86 o 
   3  -8   3     3923.76     3891.25     51.05 o 
   4  -8   3      439.75      504.78     15.82 o 
   5  -8   3    12732.84    12632.77    202.20 o 
   6  -8   3    11236.63    11353.91    130.54 o 
   7  -8   3       21.44       27.06      5.95 o 
   8  -8   3     2471.68     2362.61     37.73 o 
   9  -8   3     2438.67     2507.91     46.80 o 
  10  -8   3     4289.10     4445.06     91.21 o 
  11  -8   3     5980.05     6123.47    118.68 o 
  12  -8   3       42.90       10.45     13.72 o 
  13  -8   3      326.09      310.18     24.72 o 
  14  -8   3     1426.12     1481.55     64.32 o 
 -14  -7   3       54.17       89.58     37.84 o 
 -13  -7   3      156.77      168.24     20.86 o 
 -12  -7   3     1710.76     1751.11     51.95 o 
 -11  -7   3      110.00       90.71     15.87 o 
 -10  -7   3     3713.35     3695.74     78.36 o 
  -9  -7   3       93.62       73.03     12.90 o 
  -8  -7   3      173.66      124.44     12.83 o 
  -7  -7   3     9005.13     8852.59    113.05 o 
  -6  -7   3     2908.12     2818.82     39.52 o 
  -5  -7   3     3294.65     3221.59     36.71 o 
  -4  -7   3      598.90      637.28     15.27 o 
  -3  -7   3      949.01     1062.80     29.10 o 
  -2  -7   3    18213.28    18415.82    199.92 o 
  -1  -7   3    24246.52    24162.51    259.28 o 
   0  -7   3     1108.83     1280.60     38.41 o 
   1  -7   3       30.37       20.43      3.83 o 
   2  -7   3     1400.74     1345.12     25.80 o 
   3  -7   3    14206.07    15198.79    156.19 o 
   4  -7   3    42666.41    43865.42    465.45 o 
   5  -7   3    13942.28    14236.07    158.64 o 
   6  -7   3      656.29      686.93     16.82 o 
   7  -7   3     5482.30     5795.98     72.63 o 
   8  -7   3      653.31      712.81     21.22 o 
   9  -7   3     8464.35     8288.23    124.94 o 
  10  -7   3      456.94      490.64     27.87 o 
  11  -7   3       46.82       41.63     13.54 o 
  12  -7   3     3718.24     3659.71     94.71 o 
  13  -7   3      255.02      201.97     29.36 o 
  14  -7   3     1279.67     1292.64     59.65 o 
 -14  -6   3      958.57      936.59     77.99 o 
 -13  -6   3      472.06      463.23     29.85 o 
 -12  -6   3     1009.13      999.49     32.65 o 
 -11  -6   3     1294.72     1278.14     41.85 o 
 -10  -6   3      168.87      144.53     16.22 o 
  -9  -6   3     2575.43     2539.96     66.69 o 
  -8  -6   3     5120.92     5074.27     94.31 o 
  -7  -6   3     1247.36     1297.75     29.76 o 
  -6  -6   3     6349.86     6297.07     69.08 o 
  -5  -6   3     1268.06     1292.66     19.60 o 
  -4  -6   3     2221.00     2292.72     28.92 o 
  -3  -6   3    22966.57    22966.49    270.41 o 
  -2  -6   3      857.10      902.51     15.91 o 
  -1  -6   3     5981.42     6282.61     72.36 o 
   0  -6   3      543.62      617.10     14.09 o 
   1  -6   3     6203.34     5981.54     66.17 o 
   2  -6   3    44683.56    46509.68    636.35 o 
   3  -6   3     3614.71     3559.01     45.04 o 
   4  -6   3        7.59       17.56      3.97 o 
   5  -6   3    11451.84    11420.04    128.42 o 
   6  -6   3     1759.59     1808.94     28.56 o 
   7  -6   3    10837.88    10640.06    122.17 o 
   8  -6   3     6191.51     6154.09     86.12 o 
   9  -6   3      104.01      109.18     13.80 o 
  10  -6   3     3081.55     3160.15     71.02 o 
  11  -6   3      833.43      765.53     33.46 o 
  12  -6   3     1959.64     2044.19     57.00 o 
  13  -6   3     2494.21     2512.48     66.27 o 
  14  -6   3      102.61       83.16     24.59 o 
  15  -6   3      414.04      428.40     40.88 o 
 -15  -5   3      948.29      888.11     78.35 o 
 -14  -5   3      358.02      375.40     53.50 o 
 -13  -5   3     2021.71     2116.79     59.65 o 
 -12  -5   3        0.86       -9.71      9.71 o 
 -11  -5   3     2725.42     2650.74     62.88 o 
 -10  -5   3     9115.22     9280.89    160.13 o 
  -9  -5   3        1.41        6.29      8.28 o 
  -8  -5   3     5413.31     5263.05     96.07 o 
  -7  -5   3      207.92      235.29     12.29 o 
  -6  -5   3      156.54      146.91     13.90 o 
  -5  -5   3    30960.46    31490.57    330.99 o 
  -4  -5   3    16565.33    16618.16    226.23 o 
  -3  -5   3     1852.66     1657.84     32.44 o 
  -2  -5   3      745.39      791.41     15.30 o 
  -1  -5   3      305.10      318.69      9.03 o 
   0  -5   3    38010.96    38874.29    552.56 o 
   1  -5   3    19436.88    19136.03    191.69 o 
   2  -5   3     3000.03     3098.44     36.02 o 
   3  -5   3      943.87     1013.99     17.10 o 
   4  -5   3     3352.11     3321.84     42.22 o 
   5  -5   3     6686.89     6620.29     84.33 o 
   6  -5   3    15715.42    15802.42    173.94 o 
   7  -5   3       12.58       21.07      8.32 o 
   8  -5   3       10.58       -5.37     11.31 o 
   9  -5   3     3026.05     3110.27     67.92 o 
  10  -5   3      394.69      421.22     23.93 o 
  11  -5   3     4590.01     4388.98     91.47 o 
  12  -5   3      297.26      317.59     24.38 o 
  13  -5   3      160.29      151.30     30.96 o 
  14  -5   3     2674.53     2570.16     86.63 o 
  15  -5   3       77.20      123.41     27.38 o 
 -15  -4   3     1244.93     1226.64     91.78 o 
 -14  -4   3      451.23      402.97     34.24 o 
 -13  -4   3      213.47      186.61     16.80 o 
 -12  -4   3     4731.91     4594.69     80.59 o 
 -11  -4   3     3062.06     3150.85     60.12 o 
 -10  -4   3     1286.20     1313.10     38.69 o 
  -9  -4   3      191.05      186.55     12.39 o 
  -8  -4   3     1261.75     1190.55     27.77 o 
  -7  -4   3    27903.83    29167.21    385.40 o 
  -6  -4   3    62007.29    66172.84    934.45 o 
  -5  -4   3     5626.47     6043.91     76.27 o 
  -4  -4   3     3743.48     3648.24     42.71 o 
  -3  -4   3     1436.39     1305.90     18.69 o 
  -2  -4   3    30003.24    30414.07    368.07 o 
  -1  -4   3    24684.91    25770.11    380.85 o 
   0  -4   3     3293.93     3371.63     43.40 o 
   1  -4   3     1287.45     1503.39     39.38 o 
   2  -4   3    19756.96    20518.09    228.44 o 
   3  -4   3     2081.29     2359.07     38.09 o 
   4  -4   3    34972.40    34843.57    498.97 o 
   5  -4   3     4945.81     4976.09     74.75 o 
   6  -4   3     2370.72     2499.67     43.68 o 
   7  -4   3     5881.21     5940.16     90.48 o 
   8  -4   3       84.00       40.94      8.35 o 
   9  -4   3     9514.65     9682.52    206.25 o 
  10  -4   3     4639.84     4783.41    118.19 o 
  11  -4   3      318.15      310.95     22.80 o 
  12  -4   3     2199.25     2187.45     59.73 o 
  13  -4   3     1208.76     1246.65     56.78 o 
  14  -4   3      948.18     1028.23     62.88 o 
  15  -4   3     1751.33     1914.72     77.87 o 
 -15  -3   3       12.66       -3.35     25.33 o 
 -14  -3   3     1250.48     1269.53     45.44 o 
 -13  -3   3     2605.83     2638.04     55.82 o 
 -12  -3   3     1128.56     1044.40     32.39 o 
 -11  -3   3     6076.16     6081.48     97.44 o 
 -10  -3   3      508.92      443.92     32.40 o 
  -9  -3   3     3477.39     3466.03     52.98 o 
  -8  -3   3    20780.81    20538.86    276.98 o 
  -7  -3   3      140.22      140.83     11.54 o 
  -6  -3   3     2669.33     2372.91     40.23 o 
  -5  -3   3    14135.42    14377.78    192.86 o 
  -4  -3   3      142.18      133.04      8.73 o 
  -3  -3   3    45554.87    45825.88    604.09 o 
  -2  -3   3    11469.15    11862.53    125.74 o 
  -1  -3   3      765.68      864.06     26.64 o 
   0  -3   3     7549.53     8166.99    158.12 o 
   1  -3   3      799.30      750.50     15.56 o 
   2  -3   3    15094.44    15373.96    326.28 o 
   3  -3   3    11208.83    10439.44    148.73 o 
   4  -3   3      379.90      367.29     11.21 o 
   5  -3   3     6458.43     7082.70    101.55 o 
   6  -3   3     2727.55     2407.31     41.70 o 
   7  -3   3     7296.34     7279.05    117.25 o 
   8  -3   3     7780.11     7647.21    135.22 o 
   9  -3   3      208.63      187.61     17.00 o 
  10  -3   3      629.89      552.32     27.34 o 
  11  -3   3     5022.00     5078.09    103.97 o 
  12  -3   3      145.48       79.50     16.78 o 
  13  -3   3     1615.72     1730.97     67.58 o 
  14  -3   3       98.39       92.72     23.60 o 
 -16  -2   3       60.44       68.61     35.48 o 
 -15  -2   3     1943.76     2061.57    111.54 o 
 -14  -2   3       11.66        4.84     13.35 o 
 -13  -2   3     2299.65     2229.47     53.81 o 
 -12  -2   3      355.97      325.10     19.52 o 
 -11  -2   3       19.78        6.19      6.66 o 
 -10  -2   3     8259.55     8216.88    109.12 o 
  -9  -2   3     1531.78     1572.33     30.18 o 
  -8  -2   3     1603.36     1493.49     27.91 o 
  -7  -2   3      528.64      529.73     16.93 o 
  -6  -2   3      268.63      366.40     23.00 o 
  -5  -2   3    38169.36    39580.66    789.28 o 
  -4  -2   3    35522.32    35710.32    799.22 o 
  -3  -2   3      771.78      786.33     18.61 o 
  -2  -2   3     1953.29     2193.08     72.70 o 
  -1  -2   3      207.22      202.47     10.89 o 
   0  -2   3    10211.37    10160.03    272.60 o 
   1  -2   3    85586.69    81351.06   2124.75 o 
   2  -2   3     2611.60     2688.72     58.97 o 
   3  -2   3     1612.51     1533.87     39.46 o 
   4  -2   3     7699.57     7590.35    121.11 o 
   5  -2   3     2142.48     2304.58     39.82 o 
   6  -2   3    18240.30    17791.80    217.15 o 
   7  -2   3     2868.73     2752.90     42.96 o 
   8  -2   3       96.75       65.34     11.33 o 
   9  -2   3     3564.56     3512.42     75.01 o 
  10  -2   3     1045.65     1034.32     37.32 o 
  11  -2   3     4984.72     5088.75    104.88 o 
  12  -2   3     1045.80     1057.52     48.00 o 
  13  -2   3      178.08      130.59     20.19 o 
  14  -2   3     1129.80     1152.20     51.26 o 
 -16  -1   3      586.75      424.73     56.26 o 
 -15  -1   3      913.22     1023.60     78.48 o 
 -14  -1   3      524.55      495.84     30.39 o 
 -13  -1   3       94.85       63.23     13.32 o 
 -12  -1   3     3799.61     3780.48     61.27 o 
 -11  -1   3     6796.42     6548.45    137.53 o 
 -10  -1   3      163.03      151.07     11.97 o 
  -9  -1   3     1624.58     1536.98     33.83 o 
  -8  -1   3        4.20        0.45      4.18 o 
  -7  -1   3     4519.77     4399.74     60.34 o 
  -6  -1   3    46601.02    46973.25    543.85 o 
  -5  -1   3      859.69      865.13     16.44 o 
  -4  -1   3     2157.57     2193.59     31.02 o 
  -3  -1   3     2079.30     1968.88     55.87 o 
  -2  -1   3    11000.14    11670.47    263.57 o 
  -1  -1   3    15527.06    17278.95    455.92 o 
   0  -1   3    18395.08    18508.91    489.75 o 
   1  -1   3    22855.29    23438.88    621.26 o 
   2  -1   3       40.82       97.73     20.28 o 
   3  -1   3      200.24      239.81     13.20 o 
   4  -1   3    26354.40    26920.17    414.65 o 
   5  -1   3     8061.33     7953.32    145.25 o 
   6  -1   3       73.33      111.58      6.92 o 
   7  -1   3     6927.29     7104.79    128.00 o 
   8  -1   3     5268.75     5408.46    102.41 o 
   9  -1   3     3530.34     3458.98     77.34 o 
  10  -1   3     5223.01     5526.47    109.45 o 
  11  -1   3       11.37        4.63     18.42 o 
  12  -1   3      731.21      758.45     66.11 o 
  13  -1   3     2515.19     2638.46     91.18 o 
  14  -1   3        0.31      -14.84     14.84 o 
 -16   0   3      725.41      717.20     67.50 o 
 -15   0   3       35.74        5.11     36.26 o 
 -14   0   3     1534.35     1595.42     50.86 o 
 -13   0   3     9962.36     9968.57    177.55 o 
 -12   0   3       99.79       72.18     10.15 o 
 -11   0   3      976.13      890.97     27.21 o 
 -10   0   3       33.17       37.51      7.28 o 
  -9   0   3     1191.16     1158.29     25.30 o 
  -8   0   3    16910.50    16175.52    219.33 o 
  -7   0   3     2700.88     2630.74     45.32 o 
  -6   0   3     6341.23     6325.78    101.97 o 
  -5   0   3     1407.29     1260.93     55.77 o 
  -4   0   3        5.44       23.06      6.68 o 
  -3   0   3      251.29      319.10     11.85 o 
  -2   0   3    16836.72    17381.02    285.72 o 
  -1   0   3     1058.50     1221.12     40.78 o 
   0   0   3     1686.51     1588.30     52.65 o 
   1   0   3     1106.70      896.15     35.74 o 
   2   0   3    12127.41    11934.56    229.36 o 
   3   0   3    46111.41    47489.80    720.49 o 
   4   0   3     1066.58     1206.36     29.43 o 
   5   0   3      312.11      330.88     10.77 o 
   6   0   3     8747.34     8236.38    137.53 o 
   7   0   3      406.10      436.78     16.18 o 
   8   0   3     5628.16     5637.89    106.26 o 
   9   0   3     2450.99     2391.73     91.38 o 
  10   0   3      257.42      211.03     19.90 o 
  11   0   3     5906.86     6265.41    124.21 o 
  12   0   3      586.87      567.44     33.52 o 
  13   0   3     1240.48     1245.68     48.53 o 
  14   0   3      371.70      339.53     29.23 o 
 -16   1   3      224.01      261.48     46.27 o 
 -15   1   3     2806.11     2729.72     71.34 o 
 -14   1   3     1466.09     1389.30     47.00 o 
 -13   1   3     1093.25     1100.50     30.42 o 
 -12   1   3      836.46      790.62     24.63 o 
 -11   1   3       72.69       46.08      8.96 o 
 -10   1   3    12204.37    11880.77    150.85 o 
  -9   1   3    16502.69    16283.84    199.24 o 
  -8   1   3      402.43      413.59     14.04 o 
  -7   1   3     2349.48     2214.82     35.39 o 
  -6   1   3     2926.56     2728.61     40.09 o 
  -5   1   3      245.23      221.26      9.32 o 
  -4   1   3    52848.28    52751.81    677.05 o 
  -3   1   3     3504.38     3443.64     59.33 o 
  -2   1   3     3075.41     3236.77     47.57 o 
  -1   1   3    48930.25    53769.41   1566.04 o 
   0   1   3    13987.41    14796.85    399.14 o 
   1   1   3    69502.75    76479.41   2003.11 o 
   2   1   3     8004.55     8708.67    139.44 o 
   3   1   3       58.98       81.82     15.80 o 
   4   1   3    22638.81    24312.42    329.42 o 
   5   1   3      236.79      281.31     15.76 o 
   6   1   3    16085.26    16754.91    245.77 o 
   7   1   3    10009.11    10336.67    175.28 o 
   8   1   3        4.11       -7.80      7.83 o 
   9   1   3     4553.65     4472.98     94.78 o 
  10   1   3     3706.78     3794.25     84.04 o 
  11   1   3      463.24      427.48     27.93 o 
  12   1   3     2167.08     2160.05     62.56 o 
  13   1   3        3.76       -4.53     15.38 o 
  14   1   3      453.40      435.32     32.83 o 
 -17   2   3      949.89      941.28     81.37 o 
 -16   2   3     1372.49     1351.37     89.52 o 
 -15   2   3      263.29      212.09     22.54 o 
 -14   2   3     2259.75     2253.63     52.32 o 
 -13   2   3      145.90      139.84     13.21 o 
 -12   2   3       70.75       59.34     12.56 o 
 -11   2   3    14057.76    13515.99    171.35 o 
 -10   2   3      540.75      538.36     18.61 o 
  -9   2   3      701.05      658.26     18.79 o 
  -8   2   3     2702.21     2505.25     40.51 o 
  -7   2   3      178.72      171.43      9.10 o 
  -6   2   3    21617.90    19603.73    248.15 o 
  -5   2   3     8013.84     7747.64    108.32 o 
  -4   2   3      592.16      647.17     15.80 o 
  -3   2   3     1443.03     1629.88     31.45 o 
  -2   2   3     4673.68     4716.92     68.16 o 
  -1   2   3    47795.78    50050.76    658.07 o 
   0   2   3     1741.25     1789.53     61.28 o 
   1   2   3      731.21      774.78     12.60 o 
   2   2   3       62.51       64.46      3.88 o 
   3   2   3     2009.74     2142.87     31.46 o 
   4   2   3     6798.54     6755.62     86.83 o 
   5   2   3    16100.82    16474.09    254.97 o 
   6   2   3       43.86       82.21     13.79 o 
   7   2   3      106.99      115.54     12.89 o 
   8   2   3     3870.33     3988.36     82.39 o 
   9   2   3       58.65       35.08     13.39 o 
  10   2   3     1950.55     1959.32     58.07 o 
  11   2   3       95.97       63.81     15.78 o 
  12   2   3      180.10      180.66     21.85 o 
  13   2   3     1983.01     2089.03     70.64 o 
 -17   3   3       81.59       62.38     23.89 o 
 -16   3   3      757.59      717.15     67.06 o 
 -15   3   3      221.55      195.11     18.89 o 
 -14   3   3       78.59       40.96     12.02 o 
 -13   3   3     4876.82     4846.42     75.85 o 
 -12   3   3     8231.57     8230.80    113.44 o 
 -11   3   3      190.39      188.92     18.73 o 
 -10   3   3      437.12      380.39     16.09 o 
  -9   3   3       42.60       14.74      6.31 o 
  -8   3   3    23769.91    23805.56    284.37 o 
  -7   3   3    36587.63    36108.57    422.24 o 
  -6   3   3     2170.30     2213.51     34.66 o 
  -5   3   3      861.84      908.70     21.21 o 
  -4   3   3      931.47      865.08     19.53 o 
  -3   3   3    11386.68    11088.46    149.36 o 
  -2   3   3    56411.71    57805.11    665.85 o 
  -1   3   3     5143.28     5579.05     70.04 o 
   0   3   3       42.75       55.44      4.55 o 
   1   3   3    10392.32    10560.88    119.57 o 
   2   3   3      290.34      351.70     11.91 o 
   3   3   3    33873.80    36038.02    381.91 o 
   4   3   3     2355.40     2491.56     33.31 o 
   5   3   3        9.34       35.32      6.83 o 
   6   3   3     8174.37     8440.85    125.79 o 
   7   3   3     2403.60     2441.65     56.97 o 
   8   3   3     8308.90     8628.26    154.03 o 
   9   3   3     2379.53     2305.80     59.59 o 
  10   3   3      162.06      186.97     20.27 o 
  11   3   3     1719.09     1850.40     56.10 o 
  12   3   3     1219.49     1278.81     48.55 o 
  13   3   3      296.52      235.72     26.58 o 
 -17   4   3      418.70      358.49     36.06 o 
 -16   4   3       34.01       13.62     13.36 o 
 -15   4   3     1469.51     1532.24     44.56 o 
 -14   4   3     5612.65     5564.80     86.27 o 
 -13   4   3       58.98       39.04      9.93 o 
 -12   4   3     1081.55     1072.27     39.80 o 
 -11   4   3      243.05      192.21     12.70 o 
 -10   4   3     1981.21     1880.15     33.31 o 
  -9   4   3    12571.35    12146.54    146.54 o 
  -8   4   3      853.06     1023.30     20.30 o 
  -7   4   3     1023.64     1117.24     20.36 o 
  -6   4   3     4321.39     4207.91     58.46 o 
  -5   4   3       65.14       84.66      6.59 o 
  -4   4   3    38726.48    38826.60    450.32 o 
  -3   4   3    12036.68    11648.14    140.90 o 
  -2   4   3      732.51      765.36     14.86 o 
  -1   4   3    28741.18    28627.60    304.49 o 
   0   4   3    17418.51    18219.60    196.43 o 
   1   4   3    17015.27    16441.53    343.59 o 
   2   4   3     7694.85     7414.66     87.45 o 
   3   4   3      618.08      631.72     11.65 o 
   4   4   3     6307.72     6765.42     93.97 o 
   5   4   3     9476.92     9384.94    110.21 o 
   6   4   3     2313.82     2510.32     54.83 o 
   7   4   3     8274.32     8343.36    148.24 o 
   8   4   3      263.98      236.25     21.85 o 
   9   4   3     2047.18     2249.31     58.98 o 
  10   4   3     3278.27     3273.26     78.37 o 
  11   4   3       40.68       20.41     20.73 o 
  12   4   3     1535.95     1617.00     55.36 o 
 -17   5   3      657.26      751.40     50.24 o 
 -16   5   3     2563.71     2729.33     56.82 o 
 -15   5   3      120.76      148.52     15.21 o 
 -14   5   3      931.13     1020.75     31.59 o 
 -13   5   3       44.51       24.65      9.76 o 
 -12   5   3      521.89      491.12     20.67 o 
 -11   5   3     4012.64     4155.08     58.21 o 
 -10   5   3     2537.20     2657.93     41.07 o 
  -9   5   3     2512.60     2629.30     39.63 o 
  -8   5   3        1.25       43.98     21.16 o 
  -7   5   3      280.61      243.46     10.01 o 
  -6   5   3    15526.12    15522.44    188.51 o 
  -5   5   3    20435.44    20890.22    248.62 o 
  -4   5   3      396.66      446.18     13.41 o 
  -3   5   3      796.02      736.67     16.81 o 
  -2   5   3    17727.94    17610.27    209.30 o 
  -1   5   3     4138.47     4250.04     57.63 o 
   0   5   3    26160.06    25524.75    255.85 o 
   1   5   3     1013.34     1032.97     20.79 o 
   2   5   3      141.94      150.87      6.51 o 
   3   5   3    18292.88    18163.86    225.66 o 
   4   5   3      517.73      538.72     19.25 o 
   5   5   3    13461.61    13648.92    167.08 o 
   6   5   3      972.39      962.37     25.20 o 
   7   5   3      228.66      264.51     24.43 o 
   8   5   3     7264.10     7416.56    137.89 o 
   9   5   3      583.32      573.62     47.50 o 
  10   5   3     1085.57     1076.62     41.98 o 
  11   5   3      503.55      414.37     29.92 o 
  12   5   3      116.65      128.34     25.12 o 
 -17   6   3      468.49      449.10     57.69 o 
 -16   6   3      139.35      132.45     21.66 o 
 -15   6   3      231.24      219.38     23.64 o 
 -14   6   3      104.22       52.45     14.29 o 
 -13   6   3     3345.18     3466.97     60.63 o 
 -12   6   3     3845.40     3913.23     64.25 o 
 -11   6   3       59.36       70.15      8.53 o 
 -10   6   3      311.17      276.15     12.63 o 
  -9   6   3      557.32      493.48     16.04 o 
  -8   6   3     2811.22     2680.30     39.72 o 
  -7   6   3    23445.78    23521.42    281.52 o 
  -6   6   3     2396.35     2363.93     39.15 o 
  -5   6   3      228.82      265.33     11.63 o 
  -4   6   3     4695.40     4612.89     64.03 o 
  -3   6   3      424.31      390.96     13.91 o 
  -2   6   3    49626.56    50010.41    645.68 o 
  -1   6   3     1418.44     1316.36     22.43 o 
   0   6   3     1122.45     1127.83     15.74 o 
   1   6   3     4997.83     4699.15     50.67 o 
   2   6   3      680.27      643.72     12.97 o 
   3   6   3    12102.60    12215.40    128.52 o 
   4   6   3     2066.15     2067.23     38.65 o 
   5   6   3      715.66      748.08     23.16 o 
   6   6   3     4648.18     4557.34    112.35 o 
   7   6   3     4406.31     4460.20    113.67 o 
   8   6   3      873.35      879.16     35.64 o 
   9   6   3     1354.70     1367.60     45.23 o 
  10   6   3       57.27       57.13     17.44 o 
  11   6   3      967.71     1008.05     51.35 o 
 -16   7   3       41.22       38.60     17.55 o 
 -15   7   3      846.92      887.59     35.97 o 
 -14   7   3     6354.64     6790.65    115.67 o 
 -13   7   3      602.34      589.73     27.94 o 
 -12   7   3      813.21      830.19     26.10 o 
 -11   7   3       48.93       46.44      9.28 o 
 -10   7   3      301.22      282.87     15.15 o 
  -9   7   3    15837.63    16159.12    201.37 o 
  -8   7   3     5245.67     5081.09     73.78 o 
  -7   7   3     1274.96     1366.33     29.04 o 
  -6   7   3      726.06      744.93     21.24 o 
  -5   7   3     1374.67     1403.65     28.01 o 
  -4   7   3    19292.41    19379.98    233.52 o 
  -3   7   3    20834.05    21612.42    257.98 o 
  -2   7   3       81.21       61.83      7.20 o 
  -1   7   3      499.79      441.50     13.16 o 
   0   7   3    12526.41    12883.23    118.50 o 
   1   7   3     1252.57     1205.47     19.13 o 
   2   7   3    14667.64    14731.93    153.84 o 
   3   7   3     1016.91     1104.91     18.89 o 
   4   7   3     3909.43     3904.10     49.08 o 
   5   7   3     7736.82     7474.63     85.01 o 
   6   7   3      667.66      713.60     30.42 o 
   7   7   3     4580.34     4796.67    121.32 o 
   8   7   3       37.55       71.23     15.13 o 
   9   7   3      146.59      125.88     18.13 o 
  10   7   3     3029.79     3114.67     95.83 o 
  11   7   3      585.40      549.93     43.43 o 
 -16   8   3     2137.81     2394.27     71.62 o 
 -15   8   3     1752.51     1812.68     50.45 o 
 -14   8   3      299.36      285.80     22.18 o 
 -13   8   3      252.12      157.59     16.81 o 
 -12   8   3       19.54        7.61      9.16 o 
 -11   8   3     4892.98     4859.21     75.13 o 
 -10   8   3    11022.46    10776.39    142.29 o 
  -9   8   3        2.00        2.68      7.49 o 
  -8   8   3      257.86      246.05     13.70 o 
  -7   8   3     4636.70     4519.25     67.65 o 
  -6   8   3     6148.31     6249.09     86.77 o 
  -5   8   3    24536.36    24435.79    293.02 o 
  -4   8   3     2497.98     2452.20     41.42 o 
  -3   8   3     1452.02     1607.82     30.82 o 
  -2   8   3     7077.24     6629.08     88.98 o 
  -1   8   3       84.60       92.33      8.10 o 
   0   8   3    15989.52    16235.48    148.34 o 
   1   8   3     3547.31     3683.85     43.51 o 
   2   8   3      229.91      245.57     10.12 o 
   3   8   3     6559.51     6644.27     71.82 o 
   4   8   3     1397.77     1444.61     23.89 o 
   5   8   3      972.79     1047.78     20.45 o 
   6   8   3     1363.14     1474.38    127.89 o 
   7   8   3      209.32      156.95     23.21 o 
   8   8   3     3055.52     3178.66     75.76 o 
   9   8   3     2722.48     2866.47     74.07 o 
  10   8   3       66.03       68.16     21.90 o 
 -16   9   3        0.65        7.61     16.89 o 
 -15   9   3      269.93      272.06     22.81 o 
 -14   9   3      134.61      105.05     16.52 o 
 -13   9   3     1896.67     1824.47     47.98 o 
 -12   9   3     8090.35     8487.25    119.74 o 
 -11   9   3      730.65      696.96     25.22 o 
 -10   9   3     1304.75     1295.25     32.35 o 
  -9   9   3     1633.83     1638.86     37.01 o 
  -8   9   3       99.85       72.93      9.56 o 
  -7   9   3    13661.25    13588.18    172.67 o 
  -6   9   3     3949.21     3853.49     60.20 o 
  -5   9   3      181.98      195.78     11.88 o 
  -4   9   3     7262.08     7304.52     99.07 o 
  -3   9   3     3374.79     3267.27     51.94 o 
  -2   9   3    10142.06    10016.13    129.32 o 
  -1   9   3    13492.38    13718.91    171.11 o 
   0   9   3      318.89      350.91     15.76 o 
   1   9   3     2621.34     2644.20     37.86 o 
   2   9   3     8249.73     8524.23     96.36 o 
   3   9   3     2094.41     2069.44     30.40 o 
   4   9   3     7174.32     7417.04     80.64 o 
   5   9   3       46.86       58.02      7.07 o 
   6   9   3     1385.46     1361.91     41.67 o 
   7   9   3     6275.57     6748.58    112.19 o 
   8   9   3       27.19       -6.79     11.02 o 
   9   9   3     1097.79     1202.91     87.65 o 
 -16  10   3        0.31       -5.63     15.90 o 
 -15  10   3       56.68       32.09     15.27 o 
 -14  10   3     3565.70     3804.90     78.27 o 
 -13  10   3     1465.15     1477.97     38.33 o 
 -12  10   3       31.36       15.18     10.39 o 
 -11  10   3      873.44      830.45     27.69 o 
 -10  10   3       91.93       27.10     10.36 o 
  -9  10   3     8511.67     8458.59    117.32 o 
  -8  10   3     9704.14     9490.70    128.29 o 
  -7  10   3     1196.20     1176.90     29.90 o 
  -6  10   3      123.76      136.33     11.21 o 
  -5  10   3     4160.98     4101.17     64.04 o 
  -4  10   3     1401.86     1403.88     30.99 o 
  -3  10   3    11886.59    11894.35    152.78 o 
  -2  10   3      307.40      298.24     14.65 o 
  -1  10   3      398.68      410.81     17.14 o 
   0  10   3     8421.33     8461.08    104.01 o 
   1  10   3      101.43      113.22     11.24 o 
   2  10   3     9093.60     9025.64    102.81 o 
   3  10   3      710.01      663.40     18.20 o 
   4  10   3       72.50       52.77      7.74 o 
   5  10   3     4582.87     4637.16     76.18 o 
   6  10   3      616.26      628.55     27.19 o 
   7  10   3     1808.60     1905.23     48.77 o 
   8  10   3      252.90      250.98     45.48 o 
   9  10   3        6.35       17.74     18.13 o 
 -15  11   3     2886.87     2968.66     69.48 o 
 -14  11   3      114.94      118.64     17.82 o 
 -13  11   3       68.24       63.83     12.95 o 
 -12  11   3      297.91      222.02     17.29 o 
 -11  11   3     1451.83     1430.07     36.95 o 
 -10  11   3    13028.08    13038.76    197.26 o 
  -9  11   3     1206.27     1197.68     32.73 o 
  -8  11   3      361.90      325.55     17.54 o 
  -7  11   3     1560.53     1580.01     35.79 o 
  -6  11   3        0.02       22.79     20.21 o 
  -5  11   3     9240.65     9059.56    129.75 o 
  -4  11   3     3021.02     3039.00     52.35 o 
  -3  11   3       38.28       33.57      8.01 o 
  -2  11   3     3273.10     3156.88     53.38 o 
  -1  11   3     1962.48     1967.92     39.06 o 
   0  11   3     3750.47     3606.40     58.89 o 
   1  11   3     4064.09     3958.91     57.69 o 
   2  11   3       29.37       15.51      6.49 o 
   3  11   3     2963.89     2880.37     43.44 o 
   4  11   3     4215.86     4137.41     56.83 o 
   5  11   3      579.90      634.41     24.54 o 
   6  11   3     1612.72     1574.41     50.49 o 
 -15  12   3      331.48      298.08     25.22 o 
 -14  12   3       22.26       21.03     12.59 o 
 -13  12   3        1.46       -9.01     11.08 o 
 -12  12   3     4769.00     5011.31     82.88 o 
 -11  12   3     1825.01     1864.76     43.65 o 
 -10  12   3        7.93       -9.29      9.29 o 
  -9  12   3     1016.53     1030.88     31.10 o 
  -8  12   3      646.85      635.28     29.43 o 
  -7  12   3     5983.90     6061.27    122.77 o 
  -6  12   3     5567.62     5736.61     98.97 o 
  -5  12   3      234.80      204.47     14.22 o 
  -4  12   3     2245.88     2202.01     43.66 o 
  -3  12   3     7629.36     7582.73    106.72 o 
  -2  12   3       31.56       44.65     15.15 o 
  -1  12   3     4845.66     4920.93     76.00 o 
   0  12   3      365.32      353.42     17.70 o 
   1  12   3     1380.53     1341.00     29.59 o 
   2  12   3     5270.03     5277.72     73.77 o 
   3  12   3      120.59      119.99     10.59 o 
   4  12   3     2007.58     1974.98     35.72 o 
   5  12   3       92.98      124.26     17.76 o 
 -14  13   3     1555.77     1618.05     44.34 o 
 -13  13   3     2853.36     2881.28     83.08 o 
 -12  13   3        4.57      -11.44     11.44 o 
 -11  13   3       13.31        7.12     10.29 o 
 -10  13   3      824.27      771.71     28.24 o 
  -9  13   3      552.41      501.53     29.65 o 
  -8  13   3     8865.77     8715.13    124.01 o 
  -7  13   3     1184.26     1163.14     32.94 o 
  -6  13   3       98.48       69.00     11.09 o 
  -5  13   3     2569.96     2574.61     50.27 o 
  -4  13   3       60.67       76.10     11.62 o 
  -3  13   3     9759.03     9367.67    129.03 o 
  -2  13   3     1605.83     1607.85     37.49 o 
  -1  13   3       25.54       24.32      9.47 o 
   0  13   3     1809.71     1772.31     39.77 o 
   1  13   3     1758.09     1717.56     39.09 o 
   2  13   3     1287.48     1315.02     30.50 o 
   3  13   3     1074.63     1026.99     27.82 o 
   4  13   3       37.85       22.30      8.85 o 
   5  13   3     1598.69     1578.26     90.75 o 
 -13  14   3       40.85       24.83     13.18 o 
 -12  14   3      480.91      487.41     25.11 o 
 -11  14   3        1.76        2.77     11.47 o 
 -10  14   3     3939.75     3952.47     71.44 o 
  -9  14   3     2025.37     1967.90     45.60 o 
  -8  14   3       17.90       -1.72     10.20 o 
  -7  14   3      983.29     1028.05     32.15 o 
  -6  14   3     1133.04     1046.39     31.69 o 
  -5  14   3     2837.11     2799.93     54.36 o 
  -4  14   3     4528.94     4518.77     74.94 o 
  -3  14   3      232.98      198.59     15.83 o 
  -2  14   3     2392.49     2324.04     48.20 o 
  -1  14   3     3880.64     3941.13     68.17 o 
   0  14   3      277.84      271.24     17.39 o 
   1  14   3     3602.39     3618.10     64.52 o 
   2  14   3      118.99      119.98     13.74 o 
   3  14   3      477.15      465.88     22.87 o 
   4  14   3     3261.61     3352.67     92.20 o 
 -12  15   3     1963.32     2054.86     50.92 o 
 -11  15   3     3150.16     3114.52     65.12 o 
 -10  15   3        2.39       -5.54     11.79 o 
  -9  15   3      192.32      157.74     16.56 o 
  -8  15   3     1769.30     1771.03     43.76 o 
  -7  15   3      441.71      410.52     23.00 o 
  -6  15   3     3419.65     3546.57     65.75 o 
  -5  15   3       51.21       51.78     11.97 o 
  -4  15   3      173.20      152.41     15.06 o 
  -3  15   3     2636.74     2661.75     58.93 o 
  -2  15   3       31.69        6.09     15.65 o 
  -1  15   3     4158.75     4151.31     72.62 o 
   0  15   3      332.46      324.22     20.09 o 
   1  15   3        1.07       -1.40      9.98 o 
   2  15   3     2535.23     2656.80     55.27 o 
   3  15   3     1628.72     1596.00     46.64 o 
 -10  16   3      904.63      872.39     33.48 o 
  -9  16   3       68.76       57.10     14.12 o 
  -8  16   3     2911.36     2851.20     59.57 o 
  -7  16   3     1297.67     1315.87     38.72 o 
  -6  16   3        1.70      -10.41     10.41 o 
  -5  16   3     1796.32     1747.97     43.59 o 
  -4  16   3     1292.34     1290.28     42.66 o 
  -3  16   3     1592.68     1589.19     41.55 o 
  -2  16   3      951.37      999.25     33.17 o 
  -1  16   3        0.67       -4.20     10.72 o 
   0  16   3     1849.26     1885.14     46.11 o 
  -8  17   3        6.71      -11.52     11.52 o 
  -7  17   3      551.02      479.34     25.84 o 
  -6  17   3     2181.55     2142.61     51.13 o 
  -5  17   3       27.36       19.41     13.37 o 
  -4  17   3     2043.37     2166.86     51.51 o 
  -3  17   3       75.62       87.84     15.06 o 
   0 -18   4     2963.80     2906.63     66.75 o 
   1 -18   4      199.38      173.29     16.82 o 
   2 -18   4      929.62      938.91     36.39 o 
   3 -18   4        8.78       -9.26     11.76 o 
   4 -18   4       95.02       73.69     17.41 o 
   5 -18   4     3795.17     3913.32     81.27 o 
  -3 -17   4       95.05       60.38     14.93 o 
  -2 -17   4     3003.98     2901.38     58.36 o 
  -1 -17   4      406.47      376.94     21.33 o 
   0 -17   4     1317.74     1316.88     36.68 o 
   1 -17   4      319.69      291.01     18.89 o 
   2 -17   4        5.45        2.29      9.80 o 
   3 -17   4     2820.99     2756.23     62.81 o 
   4 -17   4     2311.22     2297.14     58.69 o 
   5 -17   4      163.34      131.27     15.16 o 
   6 -17   4       88.99       75.86     13.51 o 
   7 -17   4       62.82       51.36     13.09 o 
   8 -17   4      961.79     1005.88     34.44 o 
  -5 -16   4        6.07       -9.60      9.60 o 
  -4 -16   4     1492.03     1458.87     43.59 o 
  -3 -16   4     2860.13     2810.56     63.28 o 
  -2 -16   4      657.85      733.84     27.34 o 
  -1 -16   4     1178.53     1080.92     31.69 o 
   0 -16   4       23.51       19.12      9.89 o 
   1 -16   4     1231.24     1216.10     34.68 o 
   2 -16   4     6487.31     6418.90     98.57 o 
   3 -16   4      133.25      123.45     14.13 o 
   4 -16   4      368.73      378.19     26.72 o 
   5 -16   4       11.95       15.92     10.62 o 
   6 -16   4      327.41      302.03     19.99 o 
   7 -16   4     4579.59     4638.64     78.99 o 
   8 -16   4      914.58      990.50     33.37 o 
   9 -16   4       94.12      106.85     17.46 o 
  -7 -15   4       18.39      -10.31     10.31 o 
  -6 -15   4      496.13      442.70     24.22 o 
  -5 -15   4     2763.00     2742.18     71.71 o 
  -4 -15   4       81.13       59.55     13.22 o 
  -3 -15   4     2024.45     2068.06     44.84 o 
  -2 -15   4       13.85        5.60      9.07 o 
  -1 -15   4       14.79        3.70      9.06 o 
   0 -15   4     7150.90     6899.55    101.89 o 
   1 -15   4     2439.94     2380.47     48.02 o 
   2 -15   4     1266.30     1267.12     30.12 o 
   3 -15   4        2.58       -1.76      8.80 o 
   4 -15   4       12.48        5.39      9.57 o 
   5 -15   4     4741.12     4841.42     78.78 o 
   6 -15   4     4679.05     4769.70     78.09 o 
   7 -15   4      274.63      240.02     17.66 o 
   8 -15   4      254.61      241.28     17.61 o 
   9 -15   4      312.83      321.82     22.96 o 
  10 -15   4     1132.43     1205.08     59.95 o 
  -8 -14   4        9.31       -0.21     10.78 o 
  -7 -14   4     2059.88     2032.54     54.38 o 
  -6 -14   4      989.92      949.42     31.80 o 
  -5 -14   4     1035.72      981.82     33.59 o 
  -4 -14   4      621.39      639.35     27.27 o 
  -3 -14   4      156.84      147.62     13.94 o 
  -2 -14   4     3863.54     3760.48     63.48 o 
  -1 -14   4     5495.96     5668.65     86.07 o 
   0 -14   4      425.82      418.22     25.64 o 
   1 -14   4      562.72      592.12     20.18 o 
   2 -14   4      217.27      215.96     13.13 o 
   3 -14   4     3975.84     3934.91     59.55 o 
   4 -14   4     7269.79     7429.14    106.23 o 
   5 -14   4      967.78      916.70     28.52 o 
   6 -14   4      513.02      554.37     23.59 o 
   7 -14   4     1160.63     1209.72     32.99 o 
   8 -14   4      136.54      156.94     14.76 o 
   9 -14   4     4147.13     4018.20     79.96 o 
  10 -14   4      525.78      541.02    121.75 o 
  11 -14   4        1.15       -4.05     17.36 o 
  -9 -13   4      974.52     1036.10     35.61 o 
  -8 -13   4     2397.64     2543.21     55.76 o 
  -7 -13   4      121.50      123.63     13.42 o 
  -6 -13   4     2238.17     2440.88     68.51 o 
  -5 -13   4      709.43      659.06     27.45 o 
  -4 -13   4      375.24      336.49     17.90 o 
  -3 -13   4     6403.78     6377.50     92.96 o 
  -2 -13   4       77.35       59.21      9.70 o 
  -1 -13   4     3618.84     3487.16     58.20 o 
   0 -13   4        9.63        6.22      6.73 o 
   1 -13   4      159.00      164.77     11.55 o 
   2 -13   4    14675.81    14995.92    175.09 o 
   3 -13   4     5633.61     5634.47     76.46 o 
   4 -13   4      567.19      565.74     21.50 o 
   5 -13   4       30.04       44.50     16.65 o 
   6 -13   4        2.29       -3.59      7.95 o 
   7 -13   4     5057.07     5089.10     84.57 o 
   8 -13   4     4911.12     4804.95     76.54 o 
   9 -13   4       66.53       41.85     12.69 o 
  10 -13   4      134.53      100.48     23.30 o 
  11 -13   4      679.83      655.54     46.58 o 
  12 -13   4      787.27      847.84     51.66 o 
 -10 -12   4     1769.79     1852.27     56.26 o 
  -9 -12   4       28.98        1.06     12.42 o 
  -8 -12   4     1444.04     1491.68     35.47 o 
  -7 -12   4      283.38      215.33     15.71 o 
  -6 -12   4       53.65       44.04     10.04 o 
  -5 -12   4     5922.13     6022.74     85.43 o 
  -4 -12   4     1842.69     1846.77     57.91 o 
  -3 -12   4      942.30      929.47     24.83 o 
  -2 -12   4      543.67      537.78     17.83 o 
  -1 -12   4       12.99        8.07      5.85 o 
   0 -12   4     3572.21     3428.14     50.77 o 
   1 -12   4     8709.51     8629.81    106.17 o 
   2 -12   4        3.74       18.01      6.48 o 
   3 -12   4     1269.28     1344.48     27.68 o 
   4 -12   4      228.93      206.50     16.09 o 
   5 -12   4     1226.24     1288.37     31.36 o 
   6 -12   4    12775.72    12633.23    163.57 o 
   7 -12   4      800.70      757.38     25.21 o 
   8 -12   4        8.81       -7.67      8.36 o 
   9 -12   4     1129.94     1117.56     40.93 o 
  10 -12   4       30.68       75.04     35.38 o 
  11 -12   4     5196.08     5220.36    276.88 o 
  12 -12   4      922.45      943.03     78.78 o 
  13 -12   4        2.41       -7.69     22.79 o 
 -11 -11   4      482.40      537.51     32.80 o 
 -10 -11   4     1155.36     1215.53     57.06 o 
  -9 -11   4      516.77      461.56     23.61 o 
  -8 -11   4       10.53       -9.40      9.40 o 
  -7 -11   4     2055.25     2092.09     41.04 o 
  -6 -11   4     7187.92     7378.22    100.47 o 
  -5 -11   4      535.18      510.43     18.73 o 
  -4 -11   4     1396.98     1470.06     31.13 o 
  -3 -11   4      151.52      124.41     10.19 o 
  -2 -11   4     1681.95     1765.43     30.69 o 
  -1 -11   4     8966.15     8941.58     99.87 o 
   0 -11   4     1364.68     1273.49     29.87 o 
   1 -11   4     1163.60     1208.82     24.76 o 
   2 -11   4      364.26      350.52     17.44 o 
   3 -11   4       65.24       68.01      6.90 o 
   4 -11   4     9943.88     9813.70    117.08 o 
   5 -11   4     2458.88     2372.46     43.21 o 
   6 -11   4      107.39      101.41     10.67 o 
   7 -11   4      971.46      917.26     26.11 o 
   8 -11   4        5.05        9.14     11.38 o 
   9 -11   4     5810.42     6305.24    152.05 o 
  10 -11   4     5586.38     5497.86    138.58 o 
  11 -11   4       35.02       24.85     17.69 o 
  12 -11   4      446.82      411.34     54.51 o 
  13 -11   4      506.11      469.42     38.96 o 
 -12 -10   4      216.36      208.87     23.41 o 
 -11 -10   4     1482.50     1486.21     49.89 o 
 -10 -10   4       41.00       22.62     13.98 o 
  -9 -10   4     1008.94     1009.64     34.39 o 
  -8 -10   4     5643.28     5918.79     85.19 o 
  -7 -10   4      802.76      797.05     24.14 o 
  -6 -10   4     4298.75     4309.55     64.37 o 
  -5 -10   4        2.47       -6.58      6.58 o 
  -4 -10   4        6.12        2.08      6.26 o 
  -3 -10   4    15345.11    15260.70    187.81 o 
  -2 -10   4     7052.62     6955.41     84.38 o 
  -1 -10   4      278.70      273.76     14.65 o 
   0 -10   4       46.24       57.53      7.08 o 
   1 -10   4      562.14      589.40     16.22 o 
   2 -10   4    11082.65    10836.95    126.67 o 
   3 -10   4    12264.45    12202.57    141.51 o 
   4 -10   4       54.99       48.44      7.55 o 
   5 -10   4       29.20       25.61      7.52 o 
   6 -10   4     3508.08     3443.38     49.95 o 
   7 -10   4     2918.47     2913.59     44.91 o 
   8 -10   4    15156.85    15032.82    193.60 o 
   9 -10   4     1065.32     1029.02     37.76 o 
  10 -10   4       10.63        5.99     13.05 o 
  11 -10   4     2182.23     1981.16     71.08 o 
  12 -10   4        7.58       -5.43     15.77 o 
  13 -10   4     1917.59     2050.90    181.74 o 
 -13  -9   4     1478.18     1586.98     53.34 o 
 -12  -9   4      439.86      403.65     28.17 o 
 -11  -9   4        0.70       -9.39     16.03 o 
 -10  -9   4     3628.83     3709.73     81.56 o 
  -9  -9   4     1857.73     1942.86     52.71 o 
  -8  -9   4     2444.54     2394.88     43.36 o 
  -7  -9   4     2654.14     2630.43     45.31 o 
  -6  -9   4        0.23       -5.98      6.43 o 
  -5  -9   4     5782.85     5597.64     69.79 o 
  -4  -9   4    10257.61    10235.46    129.86 o 
  -3  -9   4      178.41      213.56     11.97 o 
  -2  -9   4     1198.22     1313.92     25.43 o 
  -1  -9   4        7.67       16.96      6.24 o 
   0  -9   4    11013.46    11378.41    121.02 o 
   1  -9   4    33201.43    33420.49    335.18 o 
   2  -9   4      277.14      247.63      9.76 o 
   3  -9   4     2402.56     2347.56     32.92 o 
   4  -9   4     2583.09     2505.74     37.65 o 
   5  -9   4        8.36       17.33     11.08 o 
   6  -9   4     7355.77     7126.18     89.17 o 
   7  -9   4      737.86      750.35     19.62 o 
   8  -9   4       14.89       18.37      8.33 o 
   9  -9   4     3306.97     3167.39     72.04 o 
  10  -9   4     2419.05     2304.01     59.81 o 
  11  -9   4     3114.19     3270.31    128.55 o 
  12  -9   4     1602.69     1653.61     52.79 o 
  13  -9   4       34.96       25.67     16.48 o 
  14  -9   4      510.48      561.06     62.70 o 
 -13  -8   4       62.27       34.62     22.41 o 
 -12  -8   4      751.63      727.71     35.43 o 
 -11  -8   4     3905.21     4112.31     96.09 o 
 -10  -8   4      176.95      145.29     17.30 o 
  -9  -8   4     3900.38     3714.59     78.46 o 
  -8  -8   4      989.46      949.44     28.13 o 
  -7  -8   4     2751.63     2638.24     44.12 o 
  -6  -8   4    13221.84    13115.28    160.88 o 
  -5  -8   4       57.18       63.92      6.35 o 
  -4  -8   4     7135.78     7151.30     77.41 o 
  -3  -8   4       13.34        3.67      4.57 o 
  -2  -8   4      689.61      752.00     17.48 o 
  -1  -8   4    34791.82    34719.15    370.05 o 
   0  -8   4    14173.91    14299.93    148.21 o 
   1  -8   4     2859.72     2810.67     36.07 o 
   2  -8   4      796.05      803.43     15.58 o 
   3  -8   4      707.28      765.12     15.44 o 
   4  -8   4    12668.63    12821.58    144.64 o 
   5  -8   4    16049.43    16316.80    181.52 o 
   6  -8   4     2249.72     2233.61     34.94 o 
   7  -8   4     1194.70     1198.31     24.13 o 
   8  -8   4     3721.17     3735.88     65.98 o 
   9  -8   4     1551.08     1633.98     59.51 o 
  10  -8   4     7177.69     6871.78    129.54 o 
  11  -8   4      197.70      173.50     26.47 o 
  12  -8   4       56.57       55.72     15.58 o 
  13  -8   4     1322.59     1330.79     48.37 o 
  14  -8   4        0.00       -8.00     17.91 o 
 -14  -7   4       39.98       28.48     16.61 o 
 -13  -7   4     1526.47     1511.34     42.93 o 
 -12  -7   4      628.53      632.17     32.76 o 
 -11  -7   4     1439.00     1470.49     56.01 o 
 -10  -7   4       89.81       53.05     13.27 o 
  -9  -7   4     1005.33      956.23     56.87 o 
  -8  -7   4     3620.26     3628.99     73.94 o 
  -7  -7   4     6642.20     6439.99     86.28 o 
  -6  -7   4      859.42      825.79     20.68 o 
  -5  -7   4      162.52      178.76      7.70 o 
  -4  -7   4      557.80      504.34     13.19 o 
  -3  -7   4    20935.36    21583.28    233.00 o 
  -2  -7   4    27771.10    28280.95    302.28 o 
  -1  -7   4     1495.13     1668.30     25.15 o 
   0  -7   4     2396.07     2707.46     39.47 o 
   1  -7   4     3976.60     4239.44     49.06 o 
   2  -7   4     4214.63     4520.89     52.02 o 
   3  -7   4    15163.44    14924.71    153.71 o 
   4  -7   4     2143.38     2212.28     32.61 o 
   5  -7   4      264.59      316.27     21.70 o 
   6  -7   4     4226.88     3975.66     52.55 o 
   7  -7   4        0.36        9.39      9.06 o 
   8  -7   4     6618.08     6779.48    124.15 o 
   9  -7   4     1090.84     1173.69     38.15 o 
  10  -7   4       37.81       42.21     12.90 o 
  11  -7   4     2584.84     2687.42     67.31 o 
  12  -7   4     1261.25     1330.76     47.12 o 
  13  -7   4     1345.80     1385.62     49.15 o 
  14  -7   4     1170.78     1145.28     57.07 o 
 -14  -6   4      793.09      744.75     54.33 o 
 -13  -6   4       73.46       94.09     14.80 o 
 -12  -6   4     1343.55     1299.12     37.11 o 
 -11  -6   4      351.87      343.00     23.30 o 
 -10  -6   4     4617.96     4487.78     90.04 o 
  -9  -6   4    11057.34    10766.15    181.34 o 
  -8  -6   4      297.11      284.49     17.82 o 
  -7  -6   4    10616.60    10779.71    149.64 o 
  -6  -6   4        2.52        7.75      3.89 o 
  -5  -6   4     2561.03     2626.21     35.62 o 
  -4  -6   4    27745.69    28869.19    316.37 o 
  -3  -6   4     8315.98     8647.19     96.41 o 
  -2  -6   4     3958.89     4049.90     51.85 o 
  -1  -6   4     3522.42     3795.57     46.64 o 
   0  -6   4      683.23      671.13     14.78 o 
   1  -6   4    31052.63    32113.69    318.83 o 
   2  -6   4     1524.09     1340.99     19.61 o 
   3  -6   4     4138.09     4362.44     49.86 o 
   4  -6   4       85.14      101.90      6.27 o 
   5  -6   4      134.75      156.38      7.82 o 
   6  -6   4    14408.56    14655.25    162.99 o 
   7  -6   4     5205.93     5136.75     73.44 o 
   8  -6   4      189.85      166.19     15.42 o 
   9  -6   4     2065.05     2207.78     55.44 o 
  10  -6   4      490.13      503.74     27.66 o 
  11  -6   4      343.48      336.08     24.47 o 
  12  -6   4     2714.40     2794.70     81.16 o 
  13  -6   4      446.73      416.11     29.33 o 
  14  -6   4      352.04      308.98     50.69 o 
 -15  -5   4       17.47       21.28     32.10 o 
 -14  -5   4     1066.97     1141.84     39.84 o 
 -13  -5   4      392.58      329.78     21.36 o 
 -12  -5   4      643.01      598.53     26.87 o 
 -11  -5   4     6069.38     6162.49     99.78 o 
 -10  -5   4      940.25      896.86     33.47 o 
  -9  -5   4     2165.60     2035.26     49.27 o 
  -8  -5   4      190.19      198.38     15.02 o 
  -7  -5   4      217.49      225.45     14.90 o 
  -6  -5   4    13096.46    13061.30    157.25 o 
  -5  -5   4    24685.79    25285.76    329.62 o 
  -4  -5   4      315.82      345.88      8.99 o 
  -3  -5   4      325.44      331.04      9.09 o 
  -2  -5   4     3651.87     4047.78     52.99 o 
  -1  -5   4    31159.61    31675.21    403.11 o 
   0  -5   4    19108.25    18608.90    199.41 o 
   1  -5   4     4872.29     4969.38     54.33 o 
   2  -5   4      354.73      383.50      8.98 o 
   3  -5   4    18473.53    19451.37    228.44 o 
   4  -5   4     7172.22     7375.70    106.01 o 
   5  -5   4    26502.54    26515.67    356.27 o 
   6  -5   4       24.04       24.41      6.73 o 
   7  -5   4       37.30       38.84      8.37 o 
   8  -5   4     4494.76     4400.51    106.87 o 
   9  -5   4      314.22      321.79     26.37 o 
  10  -5   4     6188.14     6152.98    118.05 o 
  11  -5   4      310.60      283.05     22.83 o 
  12  -5   4      724.09      653.02     34.80 o 
  13  -5   4     2258.72     2290.83     80.23 o 
  14  -5   4      652.59      657.49     47.17 o 
 -15  -4   4      212.47      182.52     22.03 o 
 -14  -4   4        3.56       -3.33     11.27 o 
 -13  -4   4     2226.34     2197.05     50.50 o 
 -12  -4   4     2238.42     2256.71     49.90 o 
 -11  -4   4     2743.22     2788.30     55.39 o 
 -10  -4   4     1650.26     1621.63     37.80 o 
  -9  -4   4        0.36       -2.08      7.48 o 
  -8  -4   4     8301.12     8088.75    117.80 o 
  -7  -4   4    30678.03    30499.67    402.97 o 
  -6  -4   4       95.87       93.87     16.43 o 
  -5  -4   4     6190.24     6427.32    137.78 o 
  -4  -4   4     8420.53     8667.10    105.23 o 
  -3  -4   4      589.64      644.50     13.78 o 
  -2  -4   4    45057.91    44813.10    536.06 o 
  -1  -4   4     4915.98     4866.10     54.77 o 
   0  -4   4     3913.62     3951.66     51.86 o 
   1  -4   4     9371.20     9763.76    133.57 o 
   2  -4   4     7210.72     7955.38     99.69 o 
   3  -4   4    31848.30    32279.55    472.48 o 
   4  -4   4    12961.06    13598.40    186.03 o 
   5  -4   4     4253.06     4723.02     72.75 o 
   6  -4   4     4448.66     4449.19     69.32 o 
   7  -4   4      300.72      275.13     21.53 o 
   8  -4   4     9808.79     9892.36    209.10 o 
   9  -4   4     7135.96     6999.34    158.77 o 
  10  -4   4      167.89      126.42     20.42 o 
  11  -4   4     2601.10     2701.68     82.59 o 
  12  -4   4     2058.87     2050.56     72.83 o 
  13  -4   4      449.58      388.18     36.02 o 
  14  -4   4     1624.95     1699.23    109.17 o 
 -16  -3   4       32.29       36.78     32.43 o 
 -15  -3   4      470.73      438.83     30.23 o 
 -14  -3   4     2164.62     2102.94     50.42 o 
 -13  -3   4       25.99        5.23     10.85 o 
 -12  -3   4     1111.53     1063.35     32.53 o 
 -11  -3   4      297.21      304.12     17.88 o 
 -10  -3   4     2434.90     2320.54     46.62 o 
  -9  -3   4     9166.15     8864.69    115.16 o 
  -8  -3   4     1359.35     1318.96     29.06 o 
  -7  -3   4       46.11       32.58      5.59 o 
  -6  -3   4      133.37      149.80      8.12 o 
  -5  -3   4        3.07       -3.57      7.71 o 
  -4  -3   4    34211.82    33315.14    591.03 o 
  -3  -3   4    13099.59    13046.76    170.22 o 
  -2  -3   4      714.15      634.27     10.53 o 
  -1  -3   4     3551.79     3773.41     54.85 o 
   0  -3   4    40757.52    43690.25    982.43 o 
   1  -3   4    18892.39    19322.93    491.80 o 
   2  -3   4    20968.15    22021.98    361.61 o 
   3  -3   4      242.36      252.85     18.39 o 
   4  -3   4     2215.35     2245.83     36.80 o 
   5  -3   4    10017.81    10432.62    145.31 o 
   6  -3   4     7407.16     7782.05    112.24 o 
   7  -3   4    12398.32    12403.07    252.20 o 
   8  -3   4       29.61        0.41     11.02 o 
   9  -3   4        6.26      -14.82     19.28 o 
  10  -3   4     5218.90     5263.95    129.78 o 
  11  -3   4      361.25      322.22     30.57 o 
  12  -3   4     2970.35     3015.12     92.43 o 
  13  -3   4      146.90      140.81     29.99 o 
  14  -3   4      104.40       94.12     32.60 o 
 -16  -2   4     1344.47     1320.15     91.32 o 
 -15  -2   4      140.66       97.76     19.02 o 
 -14  -2   4     1287.80     1221.37     37.61 o 
 -13  -2   4      887.46      829.56     38.41 o 
 -12  -2   4        9.65        5.08      9.23 o 
 -11  -2   4     4145.74     4082.29     71.38 o 
 -10  -2   4     3365.22     3295.16     52.32 o 
  -9  -2   4     1290.41     1192.10     25.46 o 
  -8  -2   4      523.38      497.36     15.18 o 
  -7  -2   4      725.16      654.23     16.12 o 
  -6  -2   4    19913.15    20533.79    304.90 o 
  -5  -2   4    29515.84    29272.40    512.71 o 
  -4  -2   4     5075.43     5371.37    111.70 o 
  -3  -2   4       18.95       20.38      2.87 o 
  -2  -2   4     4507.42     5372.64     88.08 o 
  -1  -2   4     1497.00     1692.26     31.88 o 
   0  -2   4    16898.65    16956.20    256.47 o 
   1  -2   4     3312.97     3250.29     69.74 o 
   2  -2   4     1705.01     2080.11     75.15 o 
   3  -2   4     5761.36     5729.86    119.07 o 
   4  -2   4     2400.64     2517.19     61.95 o 
   5  -2   4    22637.00    22660.16    434.79 o 
   6  -2   4     4198.66     4129.67     96.93 o 
   7  -2   4      746.27      758.81     34.26 o 
   8  -2   4     5352.63     5543.52    239.53 o 
   9  -2   4     1925.25     1858.61     61.52 o 
  10  -2   4     1904.61     1923.08     65.30 o 
  11  -2   4     2565.34     2501.98    142.37 o 
  12  -2   4        8.06      -15.92     16.44 o 
  13  -2   4     1240.10     1337.27     60.47 o 
  14  -2   4     1601.20     1651.49     71.23 o 
 -16  -1   4      271.20      264.06     34.97 o 
 -15  -1   4      939.69      902.91     39.80 o 
 -14  -1   4       64.67       60.98     13.47 o 
 -13  -1   4     6591.92     6509.60    115.68 o 
 -12  -1   4     5040.36     4865.47     93.16 o 
 -11  -1   4        2.19       -1.53      6.32 o 
 -10  -1   4     2684.35     2632.19     44.21 o 
  -9  -1   4        4.78       18.29     14.08 o 
  -8  -1   4     4444.33     4325.40     61.20 o 
  -7  -1   4    15319.03    14584.61    177.06 o 
  -6  -1   4     1133.62     1124.61     25.56 o 
  -5  -1   4       23.45       26.73      3.53 o 
  -4  -1   4      882.06      995.25     17.38 o 
  -3  -1   4       22.20       25.17      4.14 o 
  -2  -1   4   101178.21    98898.10   2557.56 o 
  -1  -1   4      258.33      344.62     12.70 o 
   0  -1   4      836.74      893.34     25.24 o 
   1  -1   4      608.28      460.51     21.89 o 
   2  -1   4     4224.09     4394.02     92.62 o 
   3  -1   4    16932.43    17199.57    329.93 o 
   4  -1   4    32164.07    33992.36    640.21 o 
   5  -1   4     1523.06     1609.70     47.17 o 
   6  -1   4     1480.49     1584.43     40.14 o 
   7  -1   4     6935.83     6873.67    123.61 o 
   8  -1   4      287.21      279.61     19.34 o 
   9  -1   4     9983.86    10037.23    176.70 o 
  10  -1   4       10.90      -11.26     11.26 o 
  11  -1   4      940.93     1019.50     57.26 o 
  12  -1   4     2448.22     2517.56     68.67 o 
  13  -1   4       27.68        6.28     20.38 o 
  14  -1   4      843.44      842.03     51.50 o 
 -16   0   4        9.63       -0.19     14.87 o 
 -15   0   4      283.13      219.21     23.62 o 
 -14   0   4     3628.47     3473.68     86.97 o 
 -13   0   4     2482.05     2494.49     53.43 o 
 -12   0   4     3456.04     3342.55     55.88 o 
 -11   0   4      511.36      407.11     29.10 o 
 -10   0   4       61.20       46.69      9.10 o 
  -9   0   4    12143.41    11684.92    164.44 o 
  -8   0   4    10269.12     9760.73    138.47 o 
  -7   0   4     1819.79     1796.03     34.47 o 
  -6   0   4     3486.19     3433.03     48.48 o 
  -5   0   4      712.92      683.18     14.72 o 
  -4   0   4     7494.36     7085.85     87.74 o 
  -3   0   4     1543.79     1350.64     47.70 o 
  -2   0   4    21640.51    21167.06    901.26 o 
  -1   0   4     1192.81     1287.18     69.01 o 
   0   0   4     9214.59    10460.56    201.25 o 
   1   0   4    13287.53    14247.93    272.42 o 
   2   0   4    28898.13    30110.48    565.03 o 
   3   0   4     8101.01     8488.25    170.72 o 
   4   0   4      169.09      235.55     16.85 o 
   5   0   4     1944.05     1687.39     31.54 o 
   6   0   4     1425.39     1479.98     38.61 o 
   7   0   4     7139.34     6984.52    125.85 o 
   8   0   4     1401.49     1437.19     45.05 o 
   9   0   4     1051.74     1147.15     45.21 o 
  10   0   4     5902.60     6078.00    120.24 o 
  11   0   4      856.83      795.67     37.07 o 
  12   0   4     1147.04     1087.06     44.11 o 
  13   0   4      835.46      898.26     53.74 o 
 -17   1   4       33.24        8.93     30.72 o 
 -16   1   4     1888.36     1843.02     58.76 o 
 -15   1   4     2268.52     2204.49     53.17 o 
 -14   1   4      865.16      853.41     43.04 o 
 -13   1   4      613.92      660.78     23.79 o 
 -12   1   4      700.04      724.57     30.36 o 
 -11   1   4     9188.93     9024.45    120.15 o 
 -10   1   4    15418.64    15484.72    192.44 o 
  -9   1   4       41.60       42.68      9.00 o 
  -8   1   4      312.26      296.65     13.58 o 
  -7   1   4    23793.09    24615.54    324.62 o 
  -6   1   4     5807.72     5418.37     80.24 o 
  -5   1   4    24006.30    21945.85    288.51 o 
  -4   1   4       89.18       62.62      5.37 o 
  -3   1   4    12719.84    13054.37    155.44 o 
  -2   1   4    38593.53    39180.72    516.93 o 
  -1   1   4     8293.54     8297.09    166.96 o 
   0   1   4    67439.63    73130.52   1349.90 o 
   1   1   4    13702.02    13464.62    258.76 o 
   2   1   4      508.49      593.27     22.42 o 
   3   1   4    10469.81    10885.26    215.83 o 
   4   1   4     7782.76     7393.82    107.77 o 
   5   1   4     5098.05     5049.15     67.92 o 
   6   1   4     7943.27     8007.30    139.57 o 
   7   1   4      581.22      604.37     25.50 o 
   8   1   4     1244.61     1178.47     37.74 o 
   9   1   4     9751.99     9836.69    175.37 o 
  10   1   4     1319.31     1279.22     44.64 o 
  11   1   4     2176.05     2168.96     61.06 o 
  12   1   4       71.59       82.95     19.31 o 
  13   1   4      385.04      369.26     30.58 o 
 -17   2   4     1923.98     2010.48    112.59 o 
 -16   2   4        0.44       -7.50     14.34 o 
 -15   2   4     1078.95     1060.77     36.52 o 
 -14   2   4      207.15      178.77     20.88 o 
 -13   2   4     1042.66     1052.99     29.78 o 
 -12   2   4     6693.21     6765.89     96.49 o 
 -11   2   4     3388.32     3264.10     53.95 o 
 -10   2   4     1017.05     1013.83     24.81 o 
  -9   2   4      222.68      219.64     24.68 o 
  -8   2   4      108.00       71.78      7.25 o 
  -7   2   4    32972.15    33542.43    393.33 o 
  -6   2   4    18285.44    17314.86    207.53 o 
  -5   2   4     4690.62     4677.49     70.15 o 
  -4   2   4     1446.55     1569.93     28.99 o 
  -3   2   4     5375.19     5091.47     72.85 o 
  -2   2   4    15355.07    14846.53    175.94 o 
  -1   2   4    35162.28    37838.07    628.89 o 
   0   2   4     2494.88     2561.65     39.92 o 
   1   2   4     1533.49     1520.57     77.00 o 
   2   2   4    17192.21    17500.61    211.98 o 
   3   2   4     4901.05     5028.60     60.45 o 
   4   2   4    20914.66    20719.11    249.97 o 
   5   2   4       15.11       11.50      5.27 o 
   6   2   4      166.12      169.86     14.52 o 
   7   2   4     7555.38     7514.08    135.59 o 
   8   2   4        3.39       -5.17      9.99 o 
   9   2   4     4325.51     4561.32     95.74 o 
  10   2   4      198.69      211.99     21.45 o 
  11   2   4      208.78      171.03     20.87 o 
  12   2   4     1974.77     2121.41    111.49 o 
  13   2   4     1039.26     1105.88     47.67 o 
 -17   3   4      385.83      333.59     35.34 o 
 -16   3   4      286.17      264.43     29.08 o 
 -15   3   4      206.80      183.46     16.72 o 
 -14   3   4     3432.95     3742.97     64.80 o 
 -13   3   4     3403.50     3437.39     59.53 o 
 -12   3   4      274.14      281.83     16.05 o 
 -11   3   4       55.65       38.08      7.98 o 
 -10   3   4       16.61       20.02      6.68 o 
  -9   3   4     6058.20     6171.99     76.19 o 
  -8   3   4    24860.97    24406.86    291.36 o 
  -7   3   4       96.96      128.84     15.65 o 
  -6   3   4     1804.92     1875.85     31.10 o 
  -5   3   4     1967.65     1879.81     34.63 o 
  -4   3   4      828.63      736.61     18.31 o 
  -3   3   4    48722.45    48543.00    624.84 o 
  -2   3   4    14462.86    14472.23    157.80 o 
  -1   3   4       17.73       26.41      4.77 o 
   0   3   4    15711.76    15680.13    214.60 o 
   1   3   4       94.58       98.32      5.29 o 
   2   3   4    23307.83    23381.92    218.91 o 
   3   3   4     9508.41    10479.37    108.80 o 
   4   3   4       31.80       48.20      4.26 o 
   5   3   4     8377.14     8422.69    145.00 o 
   6   3   4     4604.66     4659.58     90.67 o 
   7   3   4     4549.78     4719.76     93.96 o 
   8   3   4     5113.96     5327.88    105.53 o 
   9   3   4      108.87      107.72     16.25 o 
  10   3   4     3210.22     3220.46     77.63 o 
  11   3   4     3906.20     3988.97     92.54 o 
  12   3   4       28.41        2.01     17.16 o 
 -17   4   4       95.25       79.61     30.26 o 
 -16   4   4      744.89      737.50     38.88 o 
 -15   4   4     2813.26     2766.90     54.82 o 
 -14   4   4      159.95      151.20     14.44 o 
 -13   4   4     1285.65     1254.50     32.54 o 
 -12   4   4      251.53      225.51     14.61 o 
 -11   4   4      365.55      345.31     19.91 o 
 -10   4   4     8713.78     8689.72    104.28 o 
  -9   4   4     2574.66     2382.87     36.64 o 
  -8   4   4     1165.38     1185.00     22.33 o 
  -7   4   4       44.78       22.40      5.28 o 
  -6   4   4      476.45      493.84     14.73 o 
  -5   4   4    17132.88    16964.74    203.63 o 
  -4   4   4    24676.63    24808.52    291.79 o 
  -3   4   4     3016.24     3270.88     46.33 o 
  -2   4   4     1948.82     1735.45     25.79 o 
  -1   4   4       68.04       76.36      5.59 o 
   0   4   4     8571.26     8381.33    166.10 o 
   1   4   4    20795.93    21385.44    258.99 o 
   2   4   4      135.27      126.83      6.81 o 
   3   4   4     4665.20     4890.66     55.17 o 
   4   4   4    13825.55    14086.00    145.88 o 
   5   4   4      764.12      722.97     22.39 o 
   6   4   4     6432.85     6417.30    117.94 o 
   7   4   4      308.21      318.15     21.20 o 
   8   4   4     1408.08     1508.52     46.18 o 
   9   4   4     6504.77     6682.43    130.07 o 
  10   4   4      141.14      112.39     18.23 o 
  11   4   4     1107.00     1101.94     44.60 o 
  12   4   4      103.67       80.97     18.81 o 
 -17   5   4     1855.40     2016.97     80.52 o 
 -16   5   4      715.86      803.83     40.51 o 
 -15   5   4      538.50      522.56     24.76 o 
 -14   5   4       12.55       -7.06      9.44 o 
 -13   5   4       64.69       47.84     11.13 o 
 -12   5   4     7492.90     7571.94    106.76 o 
 -11   5   4     6525.33     6571.07     93.50 o 
 -10   5   4       92.58       61.48      8.10 o 
  -9   5   4      567.46      676.55     17.76 o 
  -8   5   4     1653.12     1541.32     26.76 o 
  -7   5   4    10809.94    10773.85    136.66 o 
  -6   5   4    33416.09    33789.09    396.43 o 
  -5   5   4      531.75      610.07     16.36 o 
  -4   5   4       84.25       74.64      6.62 o 
  -3   5   4    16178.05    16500.38    197.99 o 
  -2   5   4    10836.28    11284.43    127.60 o 
  -1   5   4    28146.68    28119.18    301.75 o 
   0   5   4    12060.74    12772.37    131.34 o 
   1   5   4     1685.40     1796.60     36.21 o 
   2   5   4    14974.20    15260.48    173.89 o 
   3   5   4      353.49      342.74      9.87 o 
   4   5   4     6654.77     6866.67     76.40 o 
   5   5   4     1847.84     1903.92     40.34 o 
   6   5   4       24.31       13.99      9.52 o 
   7   5   4     6048.59     6236.22    119.12 o 
   8   5   4     2609.05     2615.23     65.21 o 
   9   5   4     1029.14     1089.65     41.10 o 
  10   5   4      714.39      752.72     35.91 o 
  11   5   4        2.87      -14.10     14.10 o 
 -17   6   4      225.59      222.72     26.31 o 
 -16   6   4      260.39      248.27     22.40 o 
 -15   6   4       14.12      -11.81     11.81 o 
 -14   6   4     1483.48     1435.25     45.44 o 
 -13   6   4     9018.43     9338.24    156.05 o 
 -12   6   4       33.65       27.32     10.08 o 
 -11   6   4      317.36      336.38     16.26 o 
 -10   6   4      106.71      104.11     10.01 o 
  -9   6   4     2220.91     2163.04     39.61 o 
  -8   6   4    26473.14    27068.05    323.29 o 
  -7   6   4     3191.71     3309.90     51.72 o 
  -6   6   4     1407.36     1484.04     29.46 o 
  -5   6   4     2264.90     2132.58     36.31 o 
  -4   6   4        3.60       33.48     15.46 o 
  -3   6   4    36913.87    36774.91    496.14 o 
  -2   6   4    13153.76    13876.80    155.26 o 
  -1   6   4     1375.47     1336.65     25.56 o 
   0   6   4     6622.01     6811.98     69.67 o 
   1   6   4     5285.23     5279.63     56.63 o 
   2   6   4     8526.54     8568.92     82.14 o 
   3   6   4     4969.38     4993.00     65.13 o 
   4   6   4       30.15       41.14      5.20 o 
   5   6   4     3732.35     4020.11     81.52 o 
   6   6   4     6256.09     6315.84    118.94 o 
   7   6   4      253.14      257.22     21.10 o 
   8   6   4     1333.46     1364.29     44.74 o 
   9   6   4        1.33        9.27     12.74 o 
  10   6   4       86.50      105.90     21.99 o 
  11   6   4     2447.72     2677.09    117.20 o 
 -17   7   4        0.23        2.46     17.65 o 
 -16   7   4      453.92      436.00     27.65 o 
 -15   7   4     5644.09     6121.88    108.27 o 
 -14   7   4     1016.45      956.22     35.04 o 
 -13   7   4      759.56      778.06     30.95 o 
 -12   7   4       33.70       27.88     10.88 o 
 -11   7   4       93.87       70.92     10.07 o 
 -10   7   4    10077.99    10153.22    134.58 o 
  -9   7   4     6754.48     6538.17     92.00 o 
  -8   7   4      624.89      625.46     23.63 o 
  -7   7   4     1679.30     1707.49     33.56 o 
  -6   7   4     1792.30     1699.71     32.77 o 
  -5   7   4    14174.43    14322.08    177.39 o 
  -4   7   4    40095.85    40382.02    471.99 o 
  -3   7   4      147.63      170.47      9.97 o 
  -2   7   4     4865.56     4976.63     69.22 o 
  -1   7   4    11273.07    11313.73    129.98 o 
   0   7   4      557.43      525.56     12.01 o 
   1   7   4    20067.84    20094.76    181.55 o 
   2   7   4     1010.95     1166.22     23.66 o 
   3   7   4       41.09       64.42      5.68 o 
   4   7   4    15158.27    15444.08    180.15 o 
   5   7   4      284.80      237.17     18.83 o 
   6   7   4     4311.01     4303.79     89.35 o 
   7   7   4      649.07      588.06     30.09 o 
   8   7   4       15.67       14.56     12.61 o 
   9   7   4     2190.96     2408.44     66.15 o 
  10   7   4     1576.66     1511.31     52.46 o 
 -16   8   4     1894.69     2006.61     55.12 o 
 -15   8   4       15.23       12.93     14.15 o 
 -14   8   4        8.54       -4.43     11.44 o 
 -13   8   4      287.27      248.02     20.36 o 
 -12   8   4     1262.13     1358.93     34.16 o 
 -11   8   4     8345.74     8151.73    113.93 o 
 -10   8   4      314.63      271.00     18.73 o 
  -9   8   4      133.14      154.72     11.99 o 
  -8   8   4     2748.10     2701.43     47.51 o 
  -7   8   4      621.00      625.16     20.50 o 
  -6   8   4    11968.12    11503.69    147.57 o 
  -5   8   4     1702.29     1842.69     35.24 o 
  -4   8   4     1145.98     1232.61     35.30 o 
  -3   8   4     6270.66     6050.30     83.44 o 
  -2   8   4       19.54       52.89     17.00 o 
  -1   8   4    11809.15    11526.48    133.59 o 
   0   8   4     4084.07     4320.36     58.15 o 
   1   8   4        4.18       11.91      4.14 o 
   2   8   4     4233.87     4395.26     51.09 o 
   3   8   4     4286.58     4247.47     47.30 o 
   4   8   4      707.64      706.04     15.75 o 
   5   8   4     3458.66     3447.85     57.56 o 
   6   8   4        0.19       -9.87      9.87 o 
   7   8   4     2404.48     2476.76     64.16 o 
   8   8   4     3105.12     3191.69     78.21 o 
   9   8   4        7.02      -14.60     14.60 o 
 -16   9   4      147.48      121.61     19.81 o 
 -15   9   4       71.41       75.21     16.38 o 
 -14   9   4      321.60      335.11     23.99 o 
 -13   9   4     5089.07     5107.85     93.94 o 
 -12   9   4     2242.15     2234.34     53.52 o 
 -11   9   4      901.92      855.29     27.66 o 
 -10   9   4      243.21      222.55     15.25 o 
  -9   9   4        8.64        1.87      7.68 o 
  -8   9   4    10786.09    10645.66    140.72 o 
  -7   9   4     5893.52     5576.23     85.58 o 
  -6   9   4      185.82      150.60     11.47 o 
  -5   9   4     3946.84     4054.42     62.69 o 
  -4   9   4     3992.68     4005.47     73.30 o 
  -3   9   4     4739.15     4494.87     66.89 o 
  -2   9   4     8180.36     7858.13    105.35 o 
  -1   9   4        1.20        1.99      6.03 o 
   0   9   4     2062.85     2154.06     36.17 o 
   1   9   4    10409.37    10109.69    112.34 o 
   2   9   4      595.16      583.64     16.75 o 
   3   9   4     3190.36     3173.43     41.35 o 
   4   9   4     1015.96     1014.56     19.48 o 
   5   9   4       86.40       83.25     12.88 o 
   6   9   4     3944.49     4101.46     76.13 o 
   7   9   4      278.63      240.86     19.14 o 
   8   9   4      992.89     1002.29     34.93 o 
   9   9   4      173.77      161.74     26.66 o 
 -16  10   4        5.23       -7.28     15.48 o 
 -15  10   4     2396.23     2679.66     83.53 o 
 -14  10   4     3009.95     3096.57     69.31 o 
 -13  10   4       24.82        6.51     10.70 o 
 -12  10   4       60.44       21.25     10.71 o 
 -11  10   4      440.11      352.42     39.51 o 
 -10  10   4     5648.09     5693.27     86.97 o 
  -9  10   4     9577.23     9408.71    128.75 o 
  -8  10   4      170.71      198.57     14.09 o 
  -7  10   4     2222.65     2135.52     41.94 o 
  -6  10   4     4017.70     3947.66     63.48 o 
  -5  10   4      145.26      148.02     16.78 o 
  -4  10   4     9953.21     9718.32    128.88 o 
  -3  10   4     1304.41     1324.19     30.26 o 
  -2  10   4      280.51      244.84     13.71 o 
  -1  10   4     6999.26     6856.80     95.66 o 
   0  10   4       60.51       79.72      8.88 o 
   1  10   4     7784.69     7786.13     98.07 o 
   2  10   4      628.28      712.61     19.09 o 
   3  10   4       85.91       91.01      8.54 o 
   4  10   4     2989.74     2997.57     53.76 o 
   5  10   4     1567.67     1602.07     57.10 o 
   6  10   4      911.22      826.51     63.92 o 
   7  10   4      698.81      783.15     47.04 o 
   8  10   4       10.04        9.76     17.93 o 
 -15  11   4       79.92       78.75     18.10 o 
 -14  11   4       45.68       21.40     13.85 o 
 -13  11   4      173.55      170.58     16.51 o 
 -12  11   4      286.08      248.86     22.19 o 
 -11  11   4     7949.14     7968.02    115.81 o 
 -10  11   4     2785.66     2701.23     52.53 o 
  -9  11   4       83.85       75.13     12.16 o 
  -8  11   4     3111.69     3149.08     56.73 o 
  -7  11   4       57.29       52.63     10.00 o 
  -6  11   4    10925.85    10855.30    144.66 o 
  -5  11   4     4977.47     4982.47     76.48 o 
  -4  11   4       14.84       -1.11      7.38 o 
  -3  11   4     2454.95     2550.91     47.11 o 
  -2  11   4     4775.53     4873.68     74.37 o 
  -1  11   4      510.71      564.64     29.30 o 
   0  11   4     3152.26     3014.47     52.60 o 
   1  11   4       82.67       79.00      9.42 o 
   2  11   4     1282.15     1322.58     27.32 o 
   3  11   4     4143.50     3970.98     55.42 o 
   4  11   4       22.26       19.87     15.80 o 
   5  11   4     1921.54     1912.06     86.37 o 
   6  11   4        6.00       -5.55     15.07 o 
   7  11   4      312.81      354.98     46.33 o 
 -15  12   4        8.19      -13.80     13.80 o 
 -14  12   4        2.06      -13.30     13.30 o 
 -13  12   4     2811.95     2870.54     58.71 o 
 -12  12   4     2812.90     2911.63     57.97 o 
 -11  12   4       10.17       -2.73     10.62 o 
 -10  12   4      981.05      948.17     32.31 o 
  -9  12   4     1056.70     1056.69     31.87 o 
  -8  12   4     1900.73     1808.40     40.91 o 
  -7  12   4     8451.96     8459.62    119.28 o 
  -6  12   4      114.36      114.57     12.47 o 
  -5  12   4      593.15      587.66     22.57 o 
  -4  12   4     7772.42     7346.25    105.25 o 
  -3  12   4        6.21       36.81      9.44 o 
  -2  12   4     5262.62     5039.89     78.04 o 
  -1  12   4      122.83      117.18     11.80 o 
   0  12   4      182.39      171.18     13.64 o 
   1  12   4     6350.72     6279.42     92.90 o 
   2  12   4      980.29     1042.56     27.56 o 
   3  12   4     1717.01     1770.97     33.81 o 
   4  12   4      296.48      292.69     24.01 o 
   5  12   4       49.76       65.39     18.96 o 
   6  12   4     2678.55     2634.61    119.82 o 
 -14  13   4     3185.42     3393.21     67.56 o 
 -13  13   4      107.04       47.17     14.04 o 
 -12  13   4       53.59       51.18     13.47 o 
 -11  13   4      779.13      804.05     30.36 o 
 -10  13   4       12.05       -6.98     10.04 o 
  -9  13   4     5319.44     5286.20     85.42 o 
  -8  13   4     2211.29     2102.76     57.60 o 
  -7  13   4        0.66       -8.79      8.79 o 
  -6  13   4     2540.58     2550.82     50.69 o 
  -5  13   4      550.86      532.63     23.63 o 
  -4  13   4     8329.35     8284.84    117.80 o 
  -3  13   4     3940.87     4053.94     99.08 o 
  -2  13   4       93.13       53.08     11.05 o 
  -1  13   4     2577.20     2557.46     59.18 o 
   0  13   4     3418.37     3422.56     60.70 o 
   1  13   4      512.92      552.63     23.54 o 
   2  13   4     1663.33     1605.64     50.18 o 
   3  13   4        1.33       -2.24      9.93 o 
   4  13   4     1390.83     1634.16     54.22 o 
   5  13   4     2558.87     2543.45     85.09 o 
 -13  14   4      140.13      117.46     16.72 o 
 -12  14   4       33.29       16.10     12.30 o 
 -11  14   4     2044.04     1928.80     46.90 o 
 -10  14   4     3279.41     3288.23     63.69 o 
  -9  14   4       53.29       47.44     12.48 o 
  -8  14   4      263.02      235.87     20.11 o 
  -7  14   4     2618.79     2501.28     51.92 o 
  -6  14   4      921.92      898.42     29.76 o 
  -5  14   4     3795.37     3821.47     67.74 o 
  -4  14   4       10.28       -9.07      9.07 o 
  -3  14   4      407.68      421.41     21.51 o 
  -2  14   4     5816.59     5678.50     89.25 o 
  -1  14   4      155.40      186.49     15.82 o 
   0  14   4     4984.92     4845.35     79.52 o 
   1  14   4      135.22      127.42     16.91 o 
   2  14   4      277.44      290.83     18.76 o 
   3  14   4     3555.97     3657.91     84.94 o 
 -12  15   4     2862.64     2875.41     61.44 o 
 -11  15   4      132.90       98.27     16.09 o 
 -10  15   4      118.68       96.91     14.81 o 
  -9  15   4     1734.19     1688.06     43.58 o 
  -8  15   4        1.33      -10.50     10.50 o 
  -7  15   4     3277.08     3374.45     64.50 o 
  -6  15   4      327.72      279.85     21.98 o 
  -5  15   4       11.07       15.42     10.91 o 
  -4  15   4     2301.90     2329.42     50.63 o 
  -3  15   4       71.61       80.46     13.67 o 
  -2  15   4     2196.85     2299.70     49.92 o 
  -1  15   4      730.72      726.70     28.20 o 
   0  15   4       29.47       34.90     11.97 o 
   1  15   4     2294.26     2390.83     52.29 o 
 -10  16   4      314.40      261.20     29.32 o 
  -9  16   4     2080.77     2140.98     51.02 o 
  -8  16   4     1119.27     1080.44     36.05 o 
  -7  16   4        0.32      -10.99     10.99 o 
  -6  16   4     1012.40     1024.08     34.41 o 
  -5  16   4     2430.94     2330.34     52.29 o 
  -4  16   4      588.78      581.03     26.77 o 
  -3  16   4     1188.17     1233.35     36.89 o 
  -2  16   4       11.59        0.21     11.15 o 
  -1  16   4      776.53      797.67     34.74 o 
   0 -18   5      590.79      627.92     28.13 o 
   1 -18   5      987.92     1058.88     34.44 o 
   2 -18   5        0.65       -3.86     10.47 o 
   3 -18   5       24.75       -4.60     12.97 o 
   4 -18   5     2926.78     2910.13     67.53 o 
   5 -18   5     1175.91     1185.57     44.92 o 
  -3 -17   5     2270.09     2171.04     55.09 o 
  -2 -17   5     1225.95     1228.80     35.79 o 
  -1 -17   5      555.44      537.67     24.55 o 
   0 -17   5      725.78      759.66     40.68 o 
   1 -17   5       47.37       54.22     12.27 o 
   2 -17   5     2014.82     2113.20     64.02 o 
   3 -17   5     3051.37     2995.03     66.43 o 
   4 -17   5       77.52       63.94     14.93 o 
   5 -17   5       28.98       22.05     11.11 o 
   6 -17   5      105.44       94.69     14.22 o 
   7 -17   5      678.14      706.64     29.50 o 
  -5 -16   5      862.40      885.37     30.43 o 
  -4 -16   5     3458.68     3483.10     86.76 o 
  -3 -16   5       48.90       55.64     13.03 o 
  -2 -16   5     1181.45     1211.91     34.21 o 
  -1 -16   5       45.22       22.24     10.38 o 
   0 -16   5      191.29      185.26     16.04 o 
   1 -16   5     6121.76     5940.36    103.02 o 
   2 -16   5      742.62      778.57     28.42 o 
   3 -16   5      261.25      271.77     20.05 o 
   4 -16   5      519.04      496.09     25.61 o 
   5 -16   5       40.40       21.02     10.95 o 
   6 -16   5     4055.71     4053.81     70.94 o 
   7 -16   5     1561.13     1591.01     41.17 o 
   8 -16   5       26.95       29.27     13.83 o 
   9 -16   5      240.93      202.68     29.32 o 
  -7 -15   5       92.44       55.85     14.50 o 
  -6 -15   5     1994.22     2157.68     54.14 o 
  -5 -15   5      708.57      689.96     25.50 o 
  -4 -15   5     1962.23     1850.37     47.40 o 
  -3 -15   5       56.02       50.06     12.58 o 
  -2 -15   5        2.87      -10.03     10.03 o 
  -1 -15   5     4133.95     4165.37     69.86 o 
   0 -15   5     3892.29     3990.22     67.84 o 
   1 -15   5      291.76      304.29     17.59 o 
   2 -15   5       49.27       34.92      9.72 o 
   3 -15   5       10.18       15.62      8.59 o 
   4 -15   5     4939.62     4960.84     79.12 o 
   5 -15   5     4663.19     4826.31     78.24 o 
   6 -15   5        2.06       -9.21      9.21 o 
   7 -15   5       38.08       43.33     11.57 o 
   8 -15   5     1155.63     1109.56     38.09 o 
   9 -15   5      642.32      582.86     97.81 o 
  10 -15   5     2654.85     2928.05    108.20 o 
  -8 -14   5     1131.26     1211.20     38.90 o 
  -7 -14   5     1396.90     1498.48     37.47 o 
  -6 -14   5       82.09       82.12     11.82 o 
  -5 -14   5     1307.41     1329.53     36.69 o 
  -4 -14   5        8.14        8.79     10.67 o 
  -3 -14   5     2439.53     2475.42     48.43 o 
  -2 -14   5     6823.21     6756.26    102.39 o 
  -1 -14   5       35.07       29.45      8.82 o 
   0 -14   5     1455.54     1391.49     33.28 o 
   1 -14   5      387.22      311.71     16.90 o 
   2 -14   5     1116.13     1163.58     28.03 o 
   3 -14   5     8677.55     8574.68    109.04 o 
   4 -14   5     1448.88     1455.21     35.40 o 
   5 -14   5      572.32      525.86     22.10 o 
   6 -14   5      613.51      614.69     23.85 o 
   7 -14   5       22.71       23.14      9.95 o 
   8 -14   5     4087.27     4220.65     81.91 o 
   9 -14   5     1410.14     1485.85     64.56 o 
  10 -14   5       19.06       13.72     19.53 o 
  11 -14   5      529.01      491.57     45.56 o 
  -9 -13   5     1935.84     1942.48     56.63 o 
  -8 -13   5       20.33       12.01     10.87 o 
  -7 -13   5     1356.36     1407.71     37.56 o 
  -6 -13   5      943.55      918.81     27.47 o 
  -5 -13   5      384.12      311.22     16.91 o 
  -4 -13   5     3685.75     3797.33     69.89 o 
  -3 -13   5      995.11     1045.80     25.85 o 
  -2 -13   5     2583.07     2436.20     45.31 o 
  -1 -13   5       34.86       47.13      8.92 o 
   0 -13   5      565.63      577.32     21.60 o 
   1 -13   5     7573.17     7508.43     95.91 o 
   2 -13   5     3475.27     3511.21     53.27 o 
   3 -13   5      979.79     1019.71     25.12 o 
   4 -13   5        0.19      -10.91     10.91 o 
   5 -13   5      637.26      632.88     25.52 o 
   6 -13   5     4804.91     4814.96     75.45 o 
   7 -13   5     6270.12     6215.60     98.20 o 
   8 -13   5      211.11      151.91     18.57 o 
   9 -13   5      165.98      142.44     24.21 o 
  10 -13   5      901.05      959.12     89.57 o 
  11 -13   5      527.92      465.00     38.65 o 
 -10 -12   5      240.69      218.40     23.08 o 
  -9 -12   5     1345.32     1401.01     48.42 o 
  -8 -12   5      449.71      411.02     22.53 o 
  -7 -12   5      138.61       92.86     12.05 o 
  -6 -12   5     2282.23     2415.33     49.68 o 
  -5 -12   5     5636.33     5591.39     80.89 o 
  -4 -12   5     1292.99     1311.12     34.50 o 
  -3 -12   5      487.41      477.22     18.96 o 
  -2 -12   5      231.12      215.87     13.57 o 
  -1 -12   5     1380.98     1284.38     27.67 o 
   0 -12   5    13146.09    13038.30    141.05 o 
   1 -12   5     1370.60     1350.68     33.12 o 
   2 -12   5     2776.59     2920.70     45.29 o 
   3 -12   5      640.31      606.16     18.51 o 
   4 -12   5       26.25       40.41     18.83 o 
   5 -12   5    18424.63    18483.36    229.54 o 
   6 -12   5     1823.08     1767.41     38.16 o 
   7 -12   5      446.07      371.27     18.20 o 
   8 -12   5     1068.86      969.28     49.84 o 
   9 -12   5       15.48       18.52     22.05 o 
  10 -12   5     4117.84     4246.02    117.75 o 
  11 -12   5     1747.41     1727.56    105.64 o 
  12 -12   5       11.77       -5.62     19.60 o 
 -11 -11   5      411.53      353.73     27.35 o 
 -10 -11   5      637.33      611.80     33.35 o 
  -9 -11   5       12.78       13.61     11.48 o 
  -8 -11   5     2505.51     2514.44     47.40 o 
  -7 -11   5     4983.82     5077.58     78.42 o 
  -6 -11   5      557.09      621.09     26.58 o 
  -5 -11   5     1244.58     1256.51     28.70 o 
  -4 -11   5       86.71       91.83      9.82 o 
  -3 -11   5     1894.50     1837.70     35.42 o 
  -2 -11   5    12507.33    12623.12    159.09 o 
  -1 -11   5     1142.92     1166.77     22.59 o 
   0 -11   5      886.12     1019.01     23.55 o 
   1 -11   5      248.33      230.73     10.34 o 
   2 -11   5      187.95      170.03      9.28 o 
   3 -11   5     8105.08     8315.04     94.11 o 
   4 -11   5     5294.89     5415.18     70.99 o 
   5 -11   5      850.56      913.69     22.81 o 
   6 -11   5     2366.34     2300.85     39.02 o 
   7 -11   5     1298.88     1338.88     32.59 o 
   8 -11   5     3120.13     3287.62    127.62 o 
   9 -11   5     6264.86     6552.26    191.08 o 
  10 -11   5      189.04      125.49     24.03 o 
  11 -11   5      335.43      293.35     31.52 o 
  12 -11   5     1187.01     1052.79     76.34 o 
 -12 -10   5     1870.18     1853.72     57.59 o 
 -11 -10   5      267.12      219.96     22.56 o 
 -10 -10   5      315.29      242.71     21.90 o 
  -9 -10   5     4944.58     5184.00    109.24 o 
  -8 -10   5      561.87      559.50     31.01 o 
  -7 -10   5     2700.39     2725.17     47.13 o 
  -6 -10   5       65.00       52.74      8.55 o 
  -5 -10   5      159.99      134.87     10.72 o 
  -4 -10   5    10556.29    10527.03    121.00 o 
  -3 -10   5     8488.11     8434.96    110.29 o 
  -2 -10   5      842.76      929.83     20.13 o 
  -1 -10   5     1468.87     1568.80     27.12 o 
   0 -10   5      609.55      653.58     15.81 o 
   1 -10   5    10863.04    11129.79    119.97 o 
   2 -10   5    12149.83    12316.58    131.76 o 
   3 -10   5     1390.37     1332.68     23.45 o 
   4 -10   5       54.83       44.61     11.62 o 
   5 -10   5     4679.63     4800.14     64.00 o 
   6 -10   5       83.55       62.65      8.00 o 
   7 -10   5     8469.36     8281.40    114.50 o 
   8 -10   5      469.83      473.87     26.66 o 
   9 -10   5       68.33       75.65     15.61 o 
  10 -10   5     1390.17     1291.80     65.10 o 
  11 -10   5       86.79       65.81     16.30 o 
  12 -10   5     2258.21     2435.10     67.94 o 
  13 -10   5      488.92      473.89     89.30 o 
 -13  -9   5      458.09      492.75     32.94 o 
 -12  -9   5       46.62       25.11     19.53 o 
 -11  -9   5     1456.07     1473.44     47.49 o 
 -10  -9   5     3729.16     3766.46     82.78 o 
  -9  -9   5      189.49      173.41     25.25 o 
  -8  -9   5     1557.79     1614.00     38.36 o 
  -7  -9   5       90.26       68.41      9.07 o 
  -6  -9   5     7205.83     7138.88     95.43 o 
  -5  -9   5     8588.42     8295.70    107.45 o 
  -4  -9   5      193.48      181.23      9.34 o 
  -3  -9   5      267.05      277.21     12.64 o 
  -2  -9   5      684.13      640.19     15.86 o 
  -1  -9   5     2334.03     2363.70     34.96 o 
   0  -9   5    34540.91    35367.23    354.44 o 
   1  -9   5     4330.73     4127.19     50.35 o 
   2  -9   5      701.24      662.81     15.21 o 
   3  -9   5     2037.57     2031.17     29.81 o 
   4  -9   5      416.47      381.94     14.53 o 
   5  -9   5     7625.47     7410.42     90.26 o 
   6  -9   5     1977.15     2070.31     34.40 o 
   7  -9   5      336.71      332.40     24.19 o 
   8  -9   5     1589.54     1634.38     48.71 o 
   9  -9   5     2621.64     2472.19     62.24 o 
  10  -9   5     2137.60     2139.82     59.20 o 
  11  -9   5     2549.36     2633.83     68.64 o 
  12  -9   5       16.45        6.20     14.16 o 
  13  -9   5      443.38      395.99     29.53 o 
 -13  -8   5      683.80      647.62     35.80 o 
 -12  -8   5     3441.76     3585.73     83.13 o 
 -11  -8   5      267.87      212.08     20.44 o 
 -10  -8   5     2988.92     2784.66     66.18 o 
  -9  -8   5      238.78      171.88     17.59 o 
  -8  -8   5       36.17       24.62     13.07 o 
  -7  -8   5     9142.71     9252.51    119.30 o 
  -6  -8   5      963.37      937.36     28.35 o 
  -5  -8   5     3683.79     3687.84     48.99 o 
  -4  -8   5      117.20      112.23      7.36 o 
  -3  -8   5      393.52      372.28     21.90 o 
  -2  -8   5    18585.29    18248.98    199.61 o 
  -1  -8   5    26528.53    26468.23    284.84 o 
   0  -8   5      128.12      152.38      7.70 o 
   1  -8   5        0.69       -3.53      3.53 o 
   2  -8   5     1063.27     1087.38     18.94 o 
   3  -8   5     5622.08     5672.23     64.90 o 
   4  -8   5    12906.81    12761.59    144.35 o 
   5  -8   5     4608.81     4612.52     59.87 o 
   6  -8   5     1542.01     1558.84     31.43 o 
   7  -8   5     1867.42     1762.84     47.11 o 
   8  -8   5      694.83      651.80     32.08 o 
   9  -8   5     8444.59     8201.18    149.61 o 
  10  -8   5      344.44      384.92     26.36 o 
  11  -8   5       68.58       36.05     15.11 o 
  12  -8   5     1505.63     1650.88     54.03 o 
  13  -8   5       78.03       61.08     17.94 o 
 -14  -7   5     1169.82     1150.22     41.46 o 
 -13  -7   5      458.87      465.62     25.55 o 
 -12  -7   5     1040.24      976.99     47.63 o 
 -11  -7   5        9.43       -3.78     11.84 o 
 -10  -7   5      248.12      218.23     19.75 o 
  -9  -7   5     3286.98     3343.58     72.11 o 
  -8  -7   5     8306.13     8028.65    140.26 o 
  -7  -7   5     1969.45     1933.85     44.88 o 
  -6  -7   5      202.39      134.34     12.21 o 
  -5  -7   5     2240.17     2339.27     33.98 o 
  -4  -7   5     6617.52     6693.70     72.03 o 
  -3  -7   5    21639.30    21013.28    214.03 o 
  -2  -7   5      604.54      660.52     14.16 o 
  -1  -7   5     1988.55     2080.41     29.81 o 
   0  -7   5     8391.86     8737.24     99.54 o 
   1  -7   5     1162.46     1115.34     18.26 o 
   2  -7   5    31868.67    32121.95    320.79 o 
   3  -7   5     3753.69     4063.07     48.21 o 
   4  -7   5      805.31      860.96     17.84 o 
   5  -7   5     4331.42     4198.74     54.75 o 
   6  -7   5        8.61       12.29      5.63 o 
   7  -7   5     7337.46     7527.75    135.11 o 
   8  -7   5     4165.20     4029.72     83.71 o 
   9  -7   5        3.86       -9.68     10.35 o 
  10  -7   5     2620.29     2578.01     65.40 o 
  11  -7   5     2333.96     2234.58     61.81 o 
  12  -7   5      607.51      542.32     32.59 o 
  13  -7   5     1595.36     1574.85     53.97 o 
 -15  -6   5      766.37      780.40     42.25 o 
 -14  -6   5       19.87       14.75     12.08 o 
 -13  -6   5     1046.50     1043.26     35.14 o 
 -12  -6   5       20.31       -2.02     11.63 o 
 -11  -6   5     1342.42     1254.99     40.98 o 
 -10  -6   5    13342.91    13686.89    262.28 o 
  -9  -6   5      733.90      673.49     31.13 o 
  -8  -6   5     6275.92     6252.06    112.93 o 
  -7  -6   5       35.86       35.32     10.48 o 
  -6  -6   5      726.32      744.28     21.45 o 
  -5  -6   5    24241.62    23879.86    277.67 o 
  -4  -6   5     2018.23     1918.30     37.89 o 
  -3  -6   5     5594.50     5621.43     96.17 o 
  -2  -6   5      392.65      343.60      9.04 o 
  -1  -6   5        8.23        6.96      5.70 o 
   0  -6   5    22927.35    23214.59    248.75 o 
   1  -6   5     5537.36     5371.86     59.43 o 
   2  -6   5        2.02        8.59      4.11 o 
   3  -6   5     3657.59     3588.32     42.59 o 
   4  -6   5     3089.51     2980.25     39.96 o 
   5  -6   5    10541.56    10381.59    128.04 o 
   6  -6   5    11452.32    11271.41    182.83 o 
   7  -6   5      124.74       97.43     15.29 o 
   8  -6   5      519.92      520.62     39.96 o 
   9  -6   5     1547.39     1471.68     45.13 o 
  10  -6   5      879.03      791.26     57.26 o 
  11  -6   5     2557.94     2704.64     69.40 o 
  12  -6   5      765.32      777.47     39.14 o 
  13  -6   5      236.48      184.54     22.86 o 
 -15  -5   5      770.69      750.45     32.76 o 
 -14  -5   5      243.52      215.35     19.34 o 
 -13  -5   5      701.14      687.29     31.86 o 
 -12  -5   5     5018.84     4995.33    120.42 o 
 -11  -5   5      470.47      415.93     56.48 o 
 -10  -5   5     3165.32     3012.87     80.51 o 
  -9  -5   5       13.35       20.83      9.28 o 
  -8  -5   5       15.77       22.47      8.71 o 
  -7  -5   5    13605.13    12892.31    207.94 o 
  -6  -5   5     9813.43     9457.40    155.49 o 
  -5  -5   5       64.82       66.21     13.99 o 
  -4  -5   5      396.58      315.53     11.08 o 
  -3  -5   5     1972.09     1971.98     26.88 o 
  -2  -5   5    11523.24    11564.64    124.91 o 
  -1  -5   5    32465.21    33514.18    323.91 o 
   0  -5   5     3708.30     4121.69     49.54 o 
   1  -5   5      292.39      306.25      9.27 o 
   2  -5   5    17263.00    19007.83    205.97 o 
   3  -5   5      107.61      156.90      9.23 o 
   4  -5   5    20686.23    20489.59    277.69 o 
   5  -5   5      797.43      756.50     19.33 o 
   6  -5   5      390.08      358.03     24.62 o 
   7  -5   5     5569.89     5648.08    158.77 o 
   8  -5   5        5.98        7.37     12.53 o 
   9  -5   5     5657.26     5802.65    138.97 o 
  10  -5   5     1456.37     1460.03    108.78 o 
  11  -5   5      255.66      199.79     26.24 o 
  12  -5   5     2974.28     3201.96     79.29 o 
  13  -5   5     1122.09     1154.90     47.95 o 
 -15  -4   5        5.10       -6.30     12.47 o 
 -14  -4   5     1037.04     1074.79     39.50 o 
 -13  -4   5     3715.50     3803.96     72.70 o 
 -12  -4   5      211.42      166.40     15.48 o 
 -11  -4   5     2136.63     2066.57     51.66 o 
 -10  -4   5        4.19        0.45      7.47 o 
  -9  -4   5     4289.96     4378.95     85.03 o 
  -8  -4   5    14841.33    14391.23    231.62 o 
  -7  -4   5     1522.29     1537.41     38.24 o 
  -6  -4   5      113.45      124.05     19.68 o 
  -5  -4   5      225.55      165.45     11.20 o 
  -4  -4   5      104.72       68.47      7.71 o 
  -3  -4   5    36756.89    36565.89    415.00 o 
  -2  -4   5    12168.83    12627.08    135.15 o 
  -1  -4   5     1669.71     1683.67     22.50 o 
   0  -4   5     7780.36     8305.47    100.55 o 
   1  -4   5     4172.53     4390.71     75.65 o 
   2  -4   5    16607.83    16767.02    429.87 o 
   3  -4   5    18425.73    18013.76    242.70 o 
   4  -4   5      478.48      533.39     14.36 o 
   5  -4   5     6194.74     6230.33     91.23 o 
   6  -4   5     4290.75     4175.16     99.60 o 
   7  -4   5     5266.72     5195.03    155.28 o 
   8  -4   5    10082.78     9913.60    211.90 o 
   9  -4   5        9.56      -11.17     19.91 o 
  10  -4   5     1315.08     1264.68     52.86 o 
  11  -4   5     5377.84     5384.83    137.26 o 
  12  -4   5      211.25      164.32     25.70 o 
  13  -4   5     1706.85     1781.34     72.14 o 
 -16  -3   5      371.39      311.06     28.37 o 
 -15  -3   5     2199.57     2146.92     53.13 o 
 -14  -3   5        4.14      -10.16     10.16 o 
 -13  -3   5     1864.27     1852.41     45.93 o 
 -12  -3   5        7.27       -6.16      9.73 o 
 -11  -3   5      255.83      243.60     16.14 o 
 -10  -3   5     8704.05     8387.63    125.58 o 
  -9  -3   5      888.47      823.82     24.94 o 
  -8  -3   5     1397.60     1372.00     39.41 o 
  -7  -3   5        1.24        0.02      3.83 o 
  -6  -3   5      415.34      463.32     13.05 o 
  -5  -3   5    38900.05    39517.67    762.51 o 
  -4  -3   5    28273.61    28953.27    845.77 o 
  -3  -3   5        5.37        7.34      3.00 o 
  -2  -3   5       49.31       75.80      5.24 o 
  -1  -3   5      212.10      217.26     12.43 o 
   0  -3   5      323.03      267.15      8.59 o 
   1  -3   5    49443.04    52819.27   1389.90 o 
   2  -3   5     5847.90     6488.99    133.31 o 
   3  -3   5      220.63      239.85     19.02 o 
   4  -3   5     8734.84     8041.43    166.18 o 
   5  -3   5     2501.59     2587.47     67.31 o 
   6  -3   5    19211.89    19055.83    375.10 o 
   7  -3   5     2142.68     2203.72     64.50 o 
   8  -3   5        2.48      -11.41     11.41 o 
   9  -3   5     4382.41     4701.23    118.29 o 
  10  -3   5      974.75      966.46     46.42 o 
  11  -3   5     2193.36     2200.25     75.69 o 
  12  -3   5      686.96      651.09     56.60 o 
  13  -3   5        9.48       -6.32     19.34 o 
 -16  -2   5      633.28      635.23     36.99 o 
 -15  -2   5      370.60      337.90     23.65 o 
 -14  -2   5      479.42      405.61     23.51 o 
 -13  -2   5       12.71       -0.73     12.16 o 
 -12  -2   5     4109.75     4071.28     73.48 o 
 -11  -2   5     2928.17     2640.50     52.80 o 
 -10  -2   5      120.35      116.30     11.45 o 
  -9  -2   5      934.08      872.42     21.23 o 
  -8  -2   5      285.50      275.33     20.56 o 
  -7  -2   5      594.71      503.09     13.91 o 
  -6  -2   5    23620.99    23639.72    278.92 o 
  -5  -2   5     5313.14     5179.03    110.46 o 
  -4  -2   5      876.92      787.19     22.71 o 
  -3  -2   5      109.93      130.03      6.05 o 
  -2  -2   5      193.98      189.31      7.77 o 
  -1  -2   5    34757.78    35359.38    547.18 o 
   0  -2   5     3555.19     3529.90     68.57 o 
   1  -2   5     1742.02     1718.13     43.35 o 
   2  -2   5     1380.95     1118.28     33.42 o 
   3  -2   5     1727.93     1698.69     46.34 o 
   4  -2   5    13507.57    12608.25    250.38 o 
   5  -2   5     5734.71     5893.16    129.33 o 
   6  -2   5        6.11      -11.73     11.73 o 
   7  -2   5     5378.36     5435.39    126.55 o 
   8  -2   5     5746.81     5811.42    136.38 o 
   9  -2   5      441.91      417.88     32.42 o 
  10  -2   5     3401.58     3232.78     93.29 o 
  11  -2   5        8.69      -18.01     18.01 o 
  12  -2   5      840.76      909.42     49.23 o 
  13  -2   5     1972.15     1877.24     74.88 o 
 -16  -1   5      458.25      387.53     30.17 o 
 -15  -1   5        1.46      -10.75     10.75 o 
 -14  -1   5     2456.52     2489.83     55.52 o 
 -13  -1   5     9281.43     9312.44    142.91 o 
 -12  -1   5        8.12       31.66     13.19 o 
 -11  -1   5     1419.23     1329.24     40.36 o 
 -10  -1   5       23.13       16.93      6.26 o 
  -9  -1   5      185.67      127.69      9.36 o 
  -8  -1   5    19901.60    19145.43    230.48 o 
  -7  -1   5    11938.18    11895.46    146.63 o 
  -6  -1   5     5257.57     5302.81     76.47 o 
  -5  -1   5     1256.71     1166.75     20.92 o 
  -4  -1   5      878.83      798.78     15.44 o 
  -3  -1   5    54827.68    54370.52    571.64 o 
  -2  -1   5    12620.38    13071.70    206.10 o 
  -1  -1   5     2799.63     2911.55     48.64 o 
   0  -1   5     4315.05     4323.30     90.99 o 
   1  -1   5     1425.66     1425.06     38.18 o 
   2  -1   5    11788.87    11678.63    228.95 o 
   3  -1   5    32251.83    34535.59    650.13 o 
   4  -1   5     1944.24     1874.73     60.32 o 
   5  -1   5     1889.41     1904.37     76.76 o 
   6  -1   5     7067.03     6907.47    151.22 o 
   7  -1   5       59.94       76.25     20.25 o 
   8  -1   5     9379.91     9516.74    205.97 o 
   9  -1   5      658.01      633.72     37.06 o 
  10  -1   5      674.81      703.22     40.78 o 
  11  -1   5     3206.11     3333.35    136.14 o 
  12  -1   5      174.32      185.96     27.62 o 
  13  -1   5     1505.60     1541.13     69.12 o 
 -17   0   5      136.20      111.00     22.28 o 
 -16   0   5      184.19      137.19     18.04 o 
 -15   0   5     2195.23     2242.82     53.34 o 
 -14   0   5     1625.07     1607.16     68.84 o 
 -13   0   5      228.42      189.73     22.72 o 
 -12   0   5      470.73      382.67     20.61 o 
 -11   0   5       49.53       20.85     10.55 o 
 -10   0   5     8073.61     7819.44    104.78 o 
  -9   0   5    11887.82    11342.15    143.58 o 
  -8   0   5       18.24       40.06      9.01 o 
  -7   0   5      316.39      357.13     12.72 o 
  -6   0   5     1249.83     1232.96     23.05 o 
  -5   0   5     4869.10     4750.18     68.55 o 
  -4   0   5     9561.99     8291.26    102.22 o 
  -3   0   5     6685.42     6598.59     82.18 o 
  -2   0   5       17.36       15.72      5.48 o 
  -1   0   5    15400.84    15468.33    267.78 o 
   0   0   5     2671.85     2832.25     63.71 o 
   1   0   5    35930.66    36489.32    682.31 o 
   2   0   5     9742.86    10152.66    201.53 o 
   3   0   5        6.00       15.33      8.11 o 
   4   0   5    14192.20    14242.89    281.55 o 
   5   0   5      723.11      789.55     43.32 o 
   6   0   5     4495.60     4656.60    110.34 o 
   7   0   5     3415.04     3444.04     90.10 o 
   8   0   5      458.72      439.63     30.35 o 
   9   0   5     5349.99     5693.65    139.20 o 
  10   0   5     3504.68     3536.11    100.70 o 
  11   0   5      871.01      955.73     50.58 o 
  12   0   5      816.33      880.42     49.32 o 
  13   0   5        9.72        0.22     20.10 o 
 -17   1   5      781.16      841.50     42.94 o 
 -16   1   5     2204.81     2111.88     53.16 o 
 -15   1   5       79.77       50.94     13.33 o 
 -14   1   5     1056.01     1065.13     35.11 o 
 -13   1   5       11.60       -9.56      9.56 o 
 -12   1   5      769.63      717.93     23.61 o 
 -11   1   5    16237.36    15686.86    326.79 o 
 -10   1   5      379.05      360.82     25.24 o 
  -9   1   5     7524.38     7465.65    111.45 o 
  -8   1   5     1982.83     1719.28     35.94 o 
  -7   1   5      103.64       46.41     10.81 o 
  -6   1   5    43935.36    42268.34    546.93 o 
  -5   1   5      177.42      148.52     17.14 o 
  -4   1   5     7425.78     7788.31     96.82 o 
  -3   1   5    10947.65    10403.17    115.24 o 
  -2   1   5     2685.94     2681.41     36.66 o 
  -1   1   5    36638.86    38996.17    514.45 o 
   0   1   5    11654.17    12388.85    168.21 o 
   1   1   5      160.31      169.49     29.25 o 
   2   1   5     1067.40     1093.59     34.06 o 
   3   1   5     1471.18     1404.06     42.01 o 
   4   1   5    11726.90    12454.41    258.59 o 
   5   1   5     9228.18     9333.09    194.85 o 
   6   1   5      316.01      262.40     17.79 o 
   7   1   5      403.72      484.97     24.56 o 
   8   1   5    10598.72    10841.93    189.61 o 
   9   1   5       25.94       12.02     12.44 o 
  10   1   5     2280.26     2290.55     62.94 o 
  11   1   5       27.89        5.25     14.22 o 
  12   1   5      301.61      270.20     31.38 o 
 -17   2   5      104.54       64.69     19.77 o 
 -16   2   5      493.56      452.61     27.09 o 
 -15   2   5      202.11      173.60     17.98 o 
 -14   2   5        4.22       -8.62     10.18 o 
 -13   2   5     5817.26     5693.89     85.60 o 
 -12   2   5     4148.06     4157.78     66.25 o 
 -11   2   5      434.35      418.20     20.01 o 
 -10   2   5      206.10      177.36     11.42 o 
  -9   2   5      161.13      139.37     14.86 o 
  -8   2   5    19905.38    19443.98    234.95 o 
  -7   2   5    38378.56    38073.54    445.44 o 
  -6   2   5     2487.66     2691.23     40.91 o 
  -5   2   5     1421.90     1514.46     29.12 o 
  -4   2   5     3443.83     3325.89     59.87 o 
  -3   2   5     7549.54     7314.62     91.71 o 
  -2   2   5    37289.61    38071.26    403.44 o 
  -1   2   5      581.15      664.51     26.89 o 
   0   2   5      108.25       88.53      5.34 o 
   1   2   5    11350.23    12276.99    179.33 o 
   2   2   5     8364.44     8999.53    125.56 o 
   3   2   5    32874.03    35387.23    469.80 o 
   4   2   5     1039.06      934.00     34.77 o 
   5   2   5      103.12      107.87     18.88 o 
   6   2   5     9950.03    10320.83    176.90 o 
   7   2   5     1458.74     1469.59     43.00 o 
   8   2   5     2123.92     2208.07     57.42 o 
   9   2   5      981.79      910.32     37.22 o 
  10   2   5       84.30       47.12     18.54 o 
  11   2   5     1721.65     1862.70     87.30 o 
  12   2   5     2140.78     2097.34     77.26 o 
 -17   3   5      302.16      272.58     27.38 o 
 -16   3   5       37.40       -8.03     12.63 o 
 -15   3   5     1709.49     1797.25     48.22 o 
 -14   3   5     3516.00     3480.57     69.53 o 
 -13   3   5       24.24       17.55      9.45 o 
 -12   3   5      484.16      515.67     20.99 o 
 -11   3   5      150.02      115.73     10.96 o 
 -10   3   5     1921.09     1794.05     35.95 o 
  -9   3   5    30638.85    30523.85    349.34 o 
  -8   3   5     3225.53     3260.41     55.61 o 
  -7   3   5      204.28      239.05     16.33 o 
  -6   3   5       64.83       52.51      6.16 o 
  -5   3   5      332.93      415.87     13.26 o 
  -4   3   5    49223.42    50176.87    579.51 o 
  -3   3   5     1849.44     1915.56     27.77 o 
  -2   3   5     1822.48     1938.83     27.81 o 
  -1   3   5    22584.18    22850.83    251.80 o 
   0   3   5       53.71       76.24      6.40 o 
   1   3   5    18614.98    19138.46    213.30 o 
   2   3   5    15344.22    16062.41    190.91 o 
   3   3   5       99.01       92.68      6.85 o 
   4   3   5    11459.45    11416.08    189.38 o 
   5   3   5    10224.06    10059.47    171.52 o 
   6   3   5      739.31      742.48     29.50 o 
   7   3   5     3946.56     3975.93     84.19 o 
   8   3   5       77.15       68.90     20.56 o 
   9   3   5     2661.65     2838.38     71.32 o 
  10   3   5     1740.16     1798.67     61.84 o 
  11   3   5       99.77       45.37     17.49 o 
  12   3   5      301.14      221.40     25.41 o 
 -17   4   5      604.92      578.54     38.16 o 
 -16   4   5     2171.46     2198.00     55.88 o 
 -15   4   5      310.99      302.77     19.62 o 
 -14   4   5      960.75     1062.43     31.33 o 
 -13   4   5       21.33       -1.01      8.81 o 
 -12   4   5      490.66      488.35     21.03 o 
 -11   4   5    10829.79    11437.23    149.20 o 
 -10   4   5     5522.16     5426.25     78.54 o 
  -9   4   5      304.90      294.57     15.87 o 
  -8   4   5     1890.66     2043.51     32.13 o 
  -7   4   5        7.99       15.97      4.23 o 
  -6   4   5    13834.46    13750.07    168.81 o 
  -5   4   5    16641.05    17027.36    205.24 o 
  -4   4   5        7.46       41.48     12.98 o 
  -3   4   5     3628.27     3632.14     47.20 o 
  -2   4   5    17140.40    17486.46    191.18 o 
  -1   4   5    11516.13    11896.69    122.69 o 
   0   4   5    16979.72    16488.87    254.64 o 
   1   4   5      333.22      346.28     17.85 o 
   2   4   5     5061.83     5448.10     65.62 o 
   3   4   5    18054.58    18175.07    185.45 o 
   4   4   5      102.99       91.38     11.42 o 
   5   4   5     7188.48     7316.64    131.05 o 
   6   4   5      380.33      395.74     23.19 o 
   7   4   5      810.43      866.87     34.22 o 
   8   4   5     5038.26     5269.00    107.64 o 
   9   4   5       41.27       28.09     14.59 o 
  10   4   5      496.32      412.67     29.24 o 
  11   4   5      200.00      192.12     23.29 o 
 -17   5   5      469.23      438.43     57.22 o 
 -16   5   5      557.30      597.71     30.73 o 
 -15   5   5      329.35      257.82     21.18 o 
 -14   5   5        1.62      -11.23     11.23 o 
 -13   5   5     3362.43     3549.87     61.57 o 
 -12   5   5     4223.09     4122.41     73.89 o 
 -11   5   5      336.73      344.56     19.19 o 
 -10   5   5        9.73       16.37      6.08 o 
  -9   5   5     2385.28     2398.28     37.60 o 
  -8   5   5     1356.99     1381.52     25.59 o 
  -7   5   5    18159.45    17846.94    217.42 o 
  -6   5   5      642.06      693.20     18.66 o 
  -5   5   5       52.72       56.73      6.45 o 
  -4   5   5    17047.91    17226.02    207.92 o 
  -3   5   5      447.25      562.02     14.80 o 
  -2   5   5    44652.34    45097.97    524.79 o 
  -1   5   5     6638.06     7035.96     76.68 o 
   0   5   5      605.58      773.35     14.93 o 
   1   5   5     5484.29     5406.22     83.93 o 
   2   5   5     1712.09     1664.68     26.70 o 
   3   5   5     7330.75     7145.18     78.84 o 
   4   5   5     1722.87     1782.01     44.90 o 
   5   5   5        7.88       -6.95     13.18 o 
   6   5   5     2910.07     2960.83     67.61 o 
   7   5   5     4029.67     4066.40     87.13 o 
   8   5   5      767.23      786.39     49.81 o 
   9   5   5      217.85      261.95     26.23 o 
  10   5   5       18.00       10.15     14.81 o 
  11   5   5      790.59      762.40     40.25 o 
 -17   6   5      321.55      315.37     28.93 o 
 -16   6   5        2.79      -13.03     13.03 o 
 -15   6   5      855.54     1009.34     37.83 o 
 -14   6   5     5781.51     5998.93    104.40 o 
 -13   6   5     1262.81     1238.14     38.14 o 
 -12   6   5        9.26       -9.04      9.04 o 
 -11   6   5      691.13      642.62     21.96 o 
 -10   6   5       67.76       69.78      9.27 o 
  -9   6   5    14723.57    14643.63    183.94 o 
  -8   6   5     2646.57     2716.04     46.13 o 
  -7   6   5      668.01      736.06     20.74 o 
  -6   6   5     1714.72     1731.39     32.73 o 
  -5   6   5       20.40       17.23      6.29 o 
  -4   6   5    19680.84    19724.99    237.78 o 
  -3   6   5    15661.87    16045.09    201.99 o 
  -2   6   5      727.94      739.10     23.80 o 
  -1   6   5       96.36      165.42      8.95 o 
   0   6   5    12760.25    13109.37    136.56 o 
   1   6   5      542.11      488.54     17.25 o 
   2   6   5     6035.06     6277.74     79.21 o 
   3   6   5      623.82      622.48     13.88 o 
   4   6   5     2737.37     2713.87     60.85 o 
   5   6   5     8434.02     8488.51    151.05 o 
   6   6   5      233.28      231.37     20.04 o 
   7   6   5     2699.84     2732.36     67.44 o 
   8   6   5        1.91       -5.23     13.00 o 
   9   6   5      226.60      196.96     22.34 o 
  10   6   5     2225.97     2318.79     67.47 o 
 -17   7   5      107.08       96.82     18.72 o 
 -16   7   5     4117.48     4363.38    106.91 o 
 -15   7   5     1864.73     1869.57     50.71 o 
 -14   7   5      270.12      249.11     21.69 o 
 -13   7   5      266.16      273.31     20.36 o 
 -12   7   5        4.42       -9.68      9.68 o 
 -11   7   5     6431.98     6651.82     95.82 o 
 -10   7   5     7792.31     7737.00    107.42 o 
  -9   7   5      167.63      163.75     12.11 o 
  -8   7   5        2.87        4.83      6.48 o 
  -7   7   5     4783.38     4855.07     71.35 o 
  -6   7   5     1957.44     1807.56     34.84 o 
  -5   7   5    19559.87    19404.46    235.95 o 
  -4   7   5     1308.69     1251.82     26.85 o 
  -3   7   5      350.19      345.52     14.08 o 
  -2   7   5     6645.58     6471.50     80.28 o 
  -1   7   5     3714.00     3781.44     51.79 o 
   0   7   5    16889.01    16760.31    172.98 o 
   1   7   5     3658.83     3707.68     46.81 o 
   2   7   5        6.91        8.73      4.62 o 
   3   7   5    12371.43    12684.52    139.19 o 
   4   7   5     4898.54     5100.99     98.49 o 
   5   7   5     4167.26     4466.10     90.89 o 
   6   7   5     1467.91     1528.91     56.49 o 
   7   7   5       15.09        3.69     11.95 o 
   8   7   5     2977.01     3202.23     97.66 o 
   9   7   5     2074.87     2225.28    102.20 o 
 -16   8   5       20.99       -0.25     14.31 o 
 -15   8   5       34.27       17.42     14.04 o 
 -14   8   5      996.07      930.16     36.07 o 
 -13   8   5     2063.05     2027.18     51.44 o 
 -12   8   5     5552.18     5763.95     87.94 o 
 -11   8   5      187.32      164.67     13.82 o 
 -10   8   5        1.03       -7.78      7.78 o 
  -9   8   5     2320.35     2355.59     44.56 o 
  -8   8   5        4.18       -3.95      6.40 o 
  -7   8   5     6732.85     6752.65     94.63 o 
  -6   8   5     2835.50     2792.38     48.73 o 
  -5   8   5      982.72      984.33     25.13 o 
  -4   8   5     6877.32     6676.67     91.92 o 
  -3   8   5     2248.27     2228.80     39.73 o 
  -2   8   5     6190.87     6180.38     78.60 o 
  -1   8   5     9913.38     9930.36    117.89 o 
   0   8   5      131.25      132.63      9.01 o 
   1   8   5     4327.08     4239.31     58.30 o 
   2   8   5     9949.40     9800.91    107.75 o 
   3   8   5      291.99      276.03     12.14 o 
   4   8   5     5644.61     5648.19     83.38 o 
   5   8   5        1.66       22.61      9.95 o 
   6   8   5      829.68      836.96     35.47 o 
   7   8   5     4194.85     4539.52     98.11 o 
   8   8   5       91.89       76.00     23.43 o 
   9   8   5      990.93     1087.98     75.59 o 
 -16   9   5        9.53      -13.41     13.41 o 
 -15   9   5      121.66      114.88     18.09 o 
 -14   9   5     4474.67     4595.88     90.91 o 
 -13   9   5     2178.54     2222.91     54.94 o 
 -12   9   5      114.52      107.93     12.95 o 
 -11   9   5       53.92       23.97     14.32 o 
 -10   9   5      603.70      615.35     23.91 o 
  -9   9   5     8239.52     8282.24    115.18 o 
  -8   9   5     4118.65     4090.32     65.84 o 
  -7   9   5     1213.37     1266.34     30.53 o 
  -6   9   5      714.28      729.05     22.72 o 
  -5   9   5     4256.96     4172.39     64.84 o 
  -4   9   5     1572.46     1487.67     34.10 o 
  -3   9   5     5967.12     5823.23     83.70 o 
  -2   9   5      925.48      899.94     23.96 o 
  -1   9   5       83.68      106.83      9.02 o 
   0   9   5     3052.36     3050.92     46.77 o 
   1   9   5      166.75      142.98     10.41 o 
   2   9   5     2946.94     2897.34     45.39 o 
   3   9   5       94.04      119.41     13.55 o 
   4   9   5      520.34      516.74     28.04 o 
   5   9   5     2471.42     2712.37     66.25 o 
   6   9   5     1176.11     1131.55     54.08 o 
   7   9   5      781.38      837.20     32.32 o 
   8   9   5      262.32      239.53     20.83 o 
 -16  10   5     1346.57     1427.14     48.02 o 
 -15  10   5     3059.47     3254.07     73.77 o 
 -14  10   5      279.23      274.83     23.50 o 
 -13  10   5       84.77       79.20     15.53 o 
 -12  10   5     1199.32     1237.16     34.73 o 
 -11  10   5     2730.79     2779.66     53.79 o 
 -10  10   5     9905.07     9990.31    137.12 o 
  -9  10   5      750.63      671.29     25.29 o 
  -8  10   5      212.96      202.76     14.35 o 
  -7  10   5     6698.58     6547.98     94.98 o 
  -6  10   5      109.99       84.67     11.38 o 
  -5  10   5    10776.64    10569.76    139.95 o 
  -4  10   5     2662.42     2626.23     47.36 o 
  -3  10   5      562.47      548.52     20.05 o 
  -2  10   5     7161.73     6955.98     97.59 o 
  -1  10   5     3373.69     3318.62     51.08 o 
   0  10   5     4526.26     4635.33     65.23 o 
   1  10   5      487.42      487.44     18.09 o 
   2  10   5        7.32       15.58      7.66 o 
   3  10   5     3843.60     3816.00    114.26 o 
   4  10   5     3070.00     3057.80     89.01 o 
   5  10   5      485.24      394.62     56.62 o 
   6  10   5      961.27      961.53     57.30 o 
   7  10   5        3.84       -6.93     21.52 o 
 -15  11   5      265.59      231.78     23.22 o 
 -14  11   5       89.42       89.88     17.16 o 
 -13  11   5       22.26       12.50     11.58 o 
 -12  11   5     4979.06     5126.11     84.36 o 
 -11  11   5     4074.50     4046.63     70.34 o 
 -10  11   5        5.47       -9.01      9.01 o 
  -9  11   5      624.71      632.79     24.60 o 
  -8  11   5     1210.17     1191.71     32.21 o 
  -7  11   5     6705.42     6775.54     99.21 o 
  -6  11   5     6267.83     6326.97     93.35 o 
  -5  11   5       71.37       49.25     10.22 o 
  -4  11   5     1262.45     1201.08     35.76 o 
  -3  11   5     6960.54     6765.37     97.43 o 
  -2  11   5       17.02       44.71     14.44 o 
  -1  11   5      692.92      734.99     23.68 o 
   0  11   5      120.00      145.55     11.49 o 
   1  11   5     1679.29     1716.20     34.69 o 
   2  11   5     5888.38     5882.77     80.95 o 
   3  11   5       36.55       31.86     13.38 o 
   4  11   5     2402.49     2366.56    120.94 o 
   5  11   5       39.13       38.99     14.51 o 
   6  11   5      127.09       83.46     23.61 o 
 -14  12   5     1693.38     1781.80     52.61 o 
 -13  12   5     3662.24     3744.44     69.77 o 
 -12  12   5       27.92        1.73     11.27 o 
 -11  12   5       16.09       26.86     11.14 o 
 -10  12   5     2307.49     2306.95     49.41 o 
  -9  12   5      657.40      639.61     25.73 o 
  -8  12   5     7266.29     7278.14    107.10 o 
  -7  12   5     1055.13     1038.59     31.11 o 
  -6  12   5      161.48      137.71     13.66 o 
  -5  12   5     8908.78     8616.93    120.96 o 
  -4  12   5       99.83       93.34     12.10 o 
  -3  12   5    11482.50    11657.73    155.35 o 
  -2  12   5     1267.89     1260.88     32.84 o 
  -1  12   5       75.89       75.28     11.39 o 
   0  12   5     5609.88     5655.78     86.21 o 
   1  12   5     2139.63     2108.91     40.85 o 
   2  12   5     1588.30     1629.00     35.39 o 
   3  12   5      992.30     1011.99     41.49 o 
   4  12   5       65.99       57.25     15.71 o 
   5  12   5     1775.38     1780.63     58.49 o 
 -14  13   5      435.59      408.73     24.86 o 
 -13  13   5      140.31      122.90     16.65 o 
 -12  13   5      811.94      852.90     31.77 o 
 -11  13   5       62.79       49.07     12.93 o 
 -10  13   5     4218.82     4208.55     87.84 o 
  -9  13   5     2135.90     2144.94     64.86 o 
  -8  13   5      177.88      153.13     15.39 o 
  -7  13   5     2198.01     2166.37     46.84 o 
  -6  13   5      759.52      704.59     31.13 o 
  -5  13   5     4257.15     4107.51     70.09 o 
  -4  13   5     1945.83     1904.36     44.01 o 
  -3  13   5      247.82      184.36     15.18 o 
  -2  13   5     1535.87     1611.42     42.27 o 
  -1  13   5     3491.75     3407.24     61.25 o 
   0  13   5      535.75      554.71     23.94 o 
   1  13   5     1677.88     1688.99     40.16 o 
   2  13   5       25.36       44.13     13.03 o 
   3  13   5      437.88      402.47     29.24 o 
   4  13   5     4140.54     4273.86    100.24 o 
 -13  14   5      201.33      157.74     18.05 o 
 -12  14   5     1168.39     1195.31     38.05 o 
 -11  14   5     2909.16     2899.98     59.99 o 
 -10  14   5      143.45      126.58     15.69 o 
  -9  14   5      223.23      199.47     17.24 o 
  -8  14   5     1912.96     1828.20     44.24 o 
  -7  14   5      262.60      225.06     17.59 o 
  -6  14   5     4601.60     4566.56     77.51 o 
  -5  14   5      101.09       74.46     12.69 o 
  -4  14   5       92.13       70.74     13.09 o 
  -3  14   5     3037.23     3049.67     58.54 o 
  -2  14   5        1.84       -2.17      9.84 o 
  -1  14   5     3773.34     3720.90     66.81 o 
   0  14   5      326.07      302.83     19.22 o 
   1  14   5       81.21       73.14     13.34 o 
   2  14   5     2616.58     2791.21     72.52 o 
 -11  15   5       52.31       22.89     14.00 o 
 -10  15   5     1323.15     1315.57     39.50 o 
  -9  15   5       40.94       38.27     12.63 o 
  -8  15   5     1889.63     1947.90     46.87 o 
  -7  15   5      529.66      511.95     26.68 o 
  -6  15   5      157.18      138.62     16.10 o 
  -5  15   5     2466.19     2450.04     59.61 o 
  -4  15   5     1188.52     1140.41     35.24 o 
  -3  15   5      760.48      795.18     30.79 o 
  -2  15   5      726.38      736.94     28.49 o 
  -1  15   5       21.26       10.75     10.93 o 
   0  15   5     1749.12     1753.55     44.28 o 
  -9  16   5     2203.58     2238.67     63.38 o 
  -8  16   5        2.05      -10.99     10.99 o 
  -7  16   5      780.84      763.33     37.00 o 
  -6  16   5     2125.62     2179.16     51.02 o 
  -5  16   5      146.39      120.86     15.58 o 
  -4  16   5     1812.66     1766.32     44.91 o 
  -3  16   5       67.80       48.37     13.59 o 
  -2  16   5      407.58      327.95     22.11 o 
   0 -18   6      683.82      731.30     29.77 o 
   1 -18   6        9.99       19.60     11.81 o 
   2 -18   6       63.30       56.86     13.77 o 
   3 -18   6     2454.08     2334.93     59.07 o 
   4 -18   6     1889.99     1981.39     54.96 o 
  -3 -17   6     1924.94     1976.05     66.06 o 
  -2 -17   6      138.71      118.45     16.75 o 
  -1 -17   6      512.68      470.25     23.10 o 
   0 -17   6        4.01        2.49     10.01 o 
   1 -17   6      895.43      874.70     31.71 o 
   2 -17   6     4290.03     4294.50     75.01 o 
   3 -17   6       41.25       28.66     16.01 o 
   4 -17   6      104.95       97.16     15.66 o 
   5 -17   6      388.04      315.92     23.00 o 
   6 -17   6      122.90      150.51     16.50 o 
   7 -17   6     2979.28     3072.33    105.30 o 
  -5 -16   6     2791.78     2823.01     55.52 o 
  -4 -16   6      103.21       91.96     12.92 o 
  -3 -16   6     1144.37     1128.76     55.45 o 
  -2 -16   6        3.85       -9.12      9.12 o 
  -1 -16   6       86.09       83.09     13.00 o 
   0 -16   6     5269.37     5145.80    109.94 o 
   1 -16   6     1926.87     1951.68     44.06 o 
   2 -16   6      319.61      280.65     18.06 o 
   3 -16   6       53.62       30.38     12.35 o 
   4 -16   6       30.64       31.93     12.26 o 
   5 -16   6     2222.63     2236.60     53.43 o 
   6 -16   6     2549.98     2532.99     78.01 o 
   7 -16   6       43.68       76.41     15.86 o 
   8 -16   6      162.23      158.74     27.45 o 
  -7 -15   6     1574.70     1699.84     58.54 o 
  -6 -15   6      430.42      401.24     22.70 o 
  -5 -15   6      616.62      620.64     24.22 o 
  -4 -15   6      640.37      623.32     24.83 o 
  -3 -15   6       25.73      -10.21     10.21 o 
  -2 -15   6     3321.41     3247.31     58.94 o 
  -1 -15   6     4065.60     4212.43     70.64 o 
   0 -15   6       14.06       19.72      9.64 o 
   1 -15   6      159.80      159.74     13.78 o 
   2 -15   6       61.28       67.02     11.32 o 
   3 -15   6     1911.41     2036.50     43.67 o 
   4 -15   6     4901.63     4903.12     78.60 o 
   5 -15   6      462.19      426.38     21.41 o 
   6 -15   6      235.93      251.32     17.87 o 
   7 -15   6      733.49      738.91     31.48 o 
   8 -15   6       56.80       73.88     21.25 o 
   9 -15   6     3384.46     3509.12    107.87 o 
  -8 -14   6     1660.37     1777.80     68.51 o 
  -7 -14   6      181.42      150.22     14.65 o 
  -6 -14   6      845.75      850.42     27.17 o 
  -5 -14   6       68.11       40.22     11.81 o 
  -4 -14   6     1243.94     1155.32     30.52 o 
  -3 -14   6     6901.87     7064.20    102.76 o 
  -2 -14   6      402.52      368.47     22.51 o 
  -1 -14   6     1544.99     1508.85     35.38 o 
   0 -14   6      204.87      206.22     19.74 o 
   1 -14   6        4.20        7.21      8.88 o 
   2 -14   6     7614.21     7465.03    115.08 o 
   3 -14   6     2359.65     2443.82     43.11 o 
   4 -14   6      365.64      330.74     17.99 o 
   5 -14   6        9.60       15.15      9.41 o 
   6 -14   6      106.97       95.74     12.09 o 
   7 -14   6     3977.29     4177.74     91.05 o 
   8 -14   6     3163.92     3325.44    100.77 o 
   9 -14   6       84.73       76.03     21.60 o 
  10 -14   6      601.62      502.58     41.87 o 
 -10 -13   6     1868.39     2041.37    126.61 o 
  -9 -13   6       31.01       27.96     13.79 o 
  -8 -13   6     1512.07     1510.63     36.78 o 
  -7 -13   6       80.24       65.97     11.80 o 
  -6 -13   6      104.47       83.84     11.93 o 
  -5 -13   6     5807.12     5922.10     97.70 o 
  -4 -13   6      729.41      724.34     24.30 o 
  -3 -13   6     1097.91     1207.65     46.76 o 
  -2 -13   6       74.69       41.69      8.48 o 
  -1 -13   6      824.72      796.37     22.95 o 
   0 -13   6     5706.65     5695.85     76.97 o 
   1 -13   6     3913.88     3813.41     62.12 o 
   2 -13   6      266.40      281.27     13.79 o 
   3 -13   6        0.85       -0.34      6.97 o 
   4 -13   6      386.99      332.50     17.23 o 
   5 -13   6     2134.43     2264.65     44.51 o 
   6 -13   6     8614.51     8337.83    116.09 o 
   7 -13   6      231.36      254.45     32.48 o 
   8 -13   6      158.10      112.56     30.30 o 
   9 -13   6     1258.93     1329.73     60.25 o 
  10 -13   6       32.41       11.39     18.79 o 
  11 -13   6     1790.90     1845.41    141.74 o 
 -11 -12   6      498.61      404.82     30.15 o 
 -10 -12   6      898.68      840.50     44.91 o 
  -9 -12   6      796.40      783.17     30.75 o 
  -8 -12   6       10.29        6.60      9.88 o 
  -7 -12   6     1881.70     1930.31     40.31 o 
  -6 -12   6    10870.36    10723.24    139.59 o 
  -5 -12   6       11.52        9.56     11.03 o 
  -4 -12   6     1309.78     1293.89     29.93 o 
  -3 -12   6      479.16      394.49     17.31 o 
  -2 -12   6      688.60      707.26     23.25 o 
  -1 -12   6    13726.01    13616.37    159.15 o 
   0 -12   6     1476.49     1496.34     29.81 o 
   1 -12   6     1325.18     1259.80     24.47 o 
   2 -12   6      788.58      756.52     19.25 o 
   3 -12   6      161.57      159.30     10.03 o 
   4 -12   6    12299.92    12161.41    192.50 o 
   5 -12   6     4020.16     4074.89     59.16 o 
   6 -12   6      766.30      755.36     58.41 o 
   7 -12   6      772.60      756.86     43.59 o 
   8 -12   6      122.33      135.36     23.13 o 
   9 -12   6     4217.24     4171.71    116.32 o 
  10 -12   6     1901.49     2037.76    118.95 o 
  11 -12   6        1.18      -17.10     18.28 o 
 -11 -11   6      725.37      744.65     36.77 o 
 -10 -11   6        0.80      -12.46     12.46 o 
  -9 -11   6     1382.66     1381.45     47.94 o 
  -8 -11   6     6420.74     6480.87    143.05 o 
  -7 -11   6     1230.33     1193.01     30.37 o 
  -6 -11   6      979.51      983.33     32.54 o 
  -5 -11   6      464.20      413.41     23.27 o 
  -4 -11   6        5.14        1.78      6.48 o 
  -3 -11   6    11175.63    11093.43    142.36 o 
  -2 -11   6     4293.05     4395.33     65.45 o 
  -1 -11   6      137.66      130.76      9.41 o 
   0 -11   6       27.10       25.98      6.76 o 
   1 -11   6      184.48      172.28      9.45 o 
   2 -11   6     5672.93     5588.45     67.43 o 
   3 -11   6     4691.93     4748.37     59.47 o 
   4 -11   6      293.56      338.96     14.68 o 
   5 -11   6     2395.45     2285.30     38.44 o 
   6 -11   6     4552.63     4431.72     89.08 o 
   7 -11   6     1015.36     1086.64     38.98 o 
   8 -11   6     5284.05     5117.76    104.82 o 
   9 -11   6      481.86      471.18     53.18 o 
  10 -11   6       25.98        7.80     14.45 o 
  11 -11   6     1464.35     1524.96     66.91 o 
  12 -11   6      149.55      115.22     26.80 o 
 -12 -10   6      855.72      722.47     36.42 o 
 -11 -10   6       36.13       15.58     16.35 o 
 -10 -10   6     2298.01     2330.35     69.81 o 
  -9 -10   6     1596.04     1601.44     48.71 o 
  -8 -10   6      958.89      924.52     29.51 o 
  -7 -10   6     3167.87     3335.40     54.89 o 
  -6 -10   6      140.58      117.32     12.36 o 
  -5 -10   6     6073.80     5940.79     82.34 o 
  -4 -10   6     8595.11     8588.95    101.44 o 
  -3 -10   6       82.53       67.62      8.25 o 
  -2 -10   6      175.90      155.14     10.19 o 
  -1 -10   6      994.34      940.87     24.54 o 
   0 -10   6     2587.02     2482.14     35.32 o 
   1 -10   6    14941.74    14917.32    157.06 o 
   2 -10   6      982.78     1015.32     20.09 o 
   3 -10   6       22.87       20.88      5.45 o 
   4 -10   6     2364.23     2330.58     37.33 o 
   5 -10   6      530.51      469.57     16.25 o 
   6 -10   6     9615.58     9840.04    146.14 o 
   7 -10   6     1220.25     1393.79     44.02 o 
   8 -10   6      124.52       79.72     15.17 o 
   9 -10   6      869.83      872.25     36.91 o 
  10 -10   6      542.67      527.25     35.79 o 
  11 -10   6     1985.05     2019.16     60.48 o 
  12 -10   6      950.88     1013.57     43.70 o 
 -13  -9   6       11.55      -15.07     15.07 o 
 -12  -9   6      778.29      871.77     39.40 o 
 -11  -9   6     3287.07     3222.05     94.68 o 
 -10  -9   6        3.02      -11.38     11.38 o 
  -9  -9   6      867.54      835.55     33.31 o 
  -8  -9   6       61.50       24.75      9.94 o 
  -7  -9   6      808.69      873.13     24.10 o 
  -6  -9   6    13194.79    13126.75    162.65 o 
  -5  -9   6       74.35       74.82      8.35 o 
  -4  -9   6     1035.78     1026.20     21.06 o 
  -3  -9   6     1155.57     1189.62     22.80 o 
  -2  -9   6       88.36       65.65      6.48 o 
  -1  -9   6    20804.01    20784.33    227.15 o 
   0  -9   6     6077.20     5882.61     72.28 o 
   1  -9   6      808.96      866.44     17.54 o 
   2  -9   6      271.66      264.56     10.23 o 
   3  -9   6     1352.87     1505.42     24.77 o 
   4  -9   6    12105.65    12313.13    141.04 o 
   5  -9   6     6638.58     6720.06     83.24 o 
   6  -9   6      510.99      464.72     24.72 o 
   7  -9   6     2710.79     2854.85     67.25 o 
   8  -9   6     3892.29     3851.84     92.65 o 
   9  -9   6      481.22      500.30     29.18 o 
  10  -9   6     4549.58     4519.16     98.17 o 
  11  -9   6      147.36      107.14     19.41 o 
  12  -9   6      380.04      358.09     28.94 o 
 -14  -8   6      300.02      285.02     23.14 o 
 -13  -8   6     1969.17     2007.21     74.61 o 
 -12  -8   6      446.70      419.66     30.30 o 
 -11  -8   6     1355.15     1328.17    106.28 o 
 -10  -8   6      466.81      417.27     26.04 o 
  -9  -8   6        2.88       -6.41     10.71 o 
  -8  -8   6     2511.23     2557.70     74.38 o 
  -7  -8   6     2276.40     2204.22     44.53 o 
  -6  -8   6     2210.85     2171.83     38.27 o 
  -5  -8   6      127.09      113.39      8.75 o 
  -4  -8   6       84.61       78.14      6.94 o 
  -3  -8   6    10411.76    10256.24    115.85 o 
  -2  -8   6    14014.29    13581.01    151.28 o 
  -1  -8   6      160.96      201.41     12.94 o 
   0  -8   6      109.81       96.16      9.57 o 
   1  -8   6     1045.43     1053.47     18.81 o 
   2  -8   6     5140.66     5284.88     61.22 o 
   3  -8   6    18622.77    18400.61    189.15 o 
   4  -8   6      911.71      887.14     19.46 o 
   5  -8   6      508.41      515.96     17.53 o 
   6  -8   6     3023.29     2964.30     75.45 o 
   7  -8   6      267.24      240.23     18.95 o 
   8  -8   6     7195.96     7506.97    139.17 o 
   9  -8   6     1673.84     1663.13     50.60 o 
  10  -8   6      144.00       96.85     17.89 o 
  11  -8   6     1452.00     1563.42     55.42 o 
  12  -8   6      622.56      595.32     35.72 o 
  13  -8   6     1089.30     1183.95     49.53 o 
 -14  -7   6      882.41      929.11     36.20 o 
 -13  -7   6      708.08      693.43     35.14 o 
 -12  -7   6      522.60      439.56     28.08 o 
 -11  -7   6      593.31      562.62     31.00 o 
 -10  -7   6     4852.58     4712.92     94.98 o 
  -9  -7   6    12134.70    12053.83    202.49 o 
  -8  -7   6        1.64        5.38      8.88 o 
  -7  -7   6      673.23      755.09     28.49 o 
  -6  -7   6     1439.76     1559.33     32.91 o 
  -5  -7   6     2280.34     2409.23     39.30 o 
  -4  -7   6    12874.45    12781.48    141.07 o 
  -3  -7   6     1739.84     1594.56     22.62 o 
  -2  -7   6     5722.59     6019.17     65.31 o 
  -1  -7   6     4073.38     4317.81     53.89 o 
   0  -7   6       87.71      115.24     13.28 o 
   1  -7   6    24089.98    24672.44    248.57 o 
   2  -7   6     4592.74     4730.03     54.66 o 
   3  -7   6      358.19      394.82     14.52 o 
   4  -7   6     3489.83     3413.39     45.73 o 
   5  -7   6      865.70      788.75     22.82 o 
   6  -7   6     6518.89     6628.04    121.73 o 
   7  -7   6     5333.77     5245.64    102.38 o 
   8  -7   6       78.38       49.38     13.48 o 
   9  -7   6     1367.43     1490.89     47.46 o 
  10  -7   6     2999.67     2988.94    110.89 o 
  11  -7   6      211.21      210.36     21.98 o 
  12  -7   6     1232.84     1303.91     54.17 o 
  13  -7   6      179.63      118.17     21.50 o 
 -15  -6   6        7.23      -16.58     17.72 o 
 -14  -6   6      814.14      766.47     32.33 o 
 -13  -6   6      274.96      221.78     19.04 o 
 -12  -6   6      648.08      660.09     31.80 o 
 -11  -6   6     7004.55     7075.96    131.64 o 
 -10  -6   6      633.28      653.70     29.93 o 
  -9  -6   6     2396.77     2324.06     55.56 o 
  -8  -6   6        0.44       12.93      9.03 o 
  -7  -6   6        5.09        6.05      7.76 o 
  -6  -6   6    13113.23    12936.94    208.29 o 
  -5  -6   6     6551.86     6728.23     87.12 o 
  -4  -6   6     2684.74     2816.14     41.99 o 
  -3  -6   6      418.92      370.78      9.29 o 
  -2  -6   6     1509.71     1543.88     21.50 o 
  -1  -6   6    27125.64    27726.69    270.40 o 
   0  -6   6     9162.97     8916.81    100.85 o 
   1  -6   6      159.86      130.55     10.50 o 
   2  -6   6       21.21       33.19      4.28 o 
   3  -6   6     6651.40     6780.19     79.24 o 
   4  -6   6     2687.12     2441.10     39.04 o 
   5  -6   6    15786.59    15440.41    387.98 o 
   6  -6   6      928.91      893.58     51.31 o 
   7  -6   6       55.94       58.07     14.65 o 
   8  -6   6     4055.26     4136.07    106.89 o 
   9  -6   6       11.85       -7.52     13.26 o 
  10  -6   6     4114.74     4135.37    112.45 o 
  11  -6   6      747.18      769.07     38.06 o 
  12  -6   6      565.11      552.28     34.21 o 
  13  -6   6     1323.67     1367.29     52.61 o 
 -15  -5   6      499.22      420.72     26.18 o 
 -14  -5   6      234.82      203.64     18.72 o 
 -13  -5   6     3163.69     3199.61     74.43 o 
 -12  -5   6     2687.15     2679.37     56.92 o 
 -11  -5   6      987.79      991.08     31.28 o 
 -10  -5   6     1225.08     1176.43     38.05 o 
  -9  -5   6       88.86       60.59     11.58 o 
  -8  -5   6     7954.05     7766.33    134.94 o 
  -7  -5   6     8422.81     7998.38    136.28 o 
  -6  -5   6      753.03      677.49     32.23 o 
  -5  -5   6     2182.86     2110.62     47.74 o 
  -4  -5   6     1414.12     1348.49     24.38 o 
  -3  -5   6      642.82      562.59     11.71 o 
  -2  -5   6    49355.11    51304.67    493.58 o 
  -1  -5   6      239.74      211.73      8.31 o 
   0  -5   6     1216.93     1178.80     18.18 o 
   1  -5   6    13744.79    14482.07    154.61 o 
   2  -5   6     2249.47     2480.78     32.57 o 
   3  -5   6    23891.14    24530.50    329.04 o 
   4  -5   6     3032.53     3044.70     49.69 o 
   5  -5   6       24.24       49.94     12.03 o 
   6  -5   6     4546.49     4526.69    108.57 o 
   7  -5   6      451.87      467.94     44.88 o 
   8  -5   6     3715.51     3813.56    100.34 o 
   9  -5   6     1804.48     1798.59    101.71 o 
  10  -5   6      118.23       89.35     20.37 o 
  11  -5   6     1966.44     2071.99     74.39 o 
  12  -5   6     2211.89     2115.72     98.32 o 
  13  -5   6      306.48      288.94     27.65 o 
 -16  -4   6       34.08        2.61     17.52 o 
 -15  -4   6      704.03      704.74     32.87 o 
 -14  -4   6     1813.99     1845.42     61.28 o 
 -13  -4   6       40.62       14.58     12.03 o 
 -12  -4   6      177.82      137.71     14.54 o 
 -11  -4   6       61.27       25.30      9.86 o 
 -10  -4   6     1408.27     1448.97     36.02 o 
  -9  -4   6     6130.90     5788.65    107.14 o 
  -8  -4   6     2028.28     2031.42     52.51 o 
  -7  -4   6      746.91      658.78     24.16 o 
  -6  -4   6     1220.72     1105.03     30.59 o 
  -5  -4   6      871.01      965.98     27.27 o 
  -4  -4   6    34927.35    33730.34    692.75 o 
  -3  -4   6    18867.78    19588.05    258.48 o 
  -2  -4   6     2782.00     2752.60     38.26 o 
  -1  -4   6      960.16      897.71     14.80 o 
   0  -4   6    16696.45    17758.31    208.81 o 
   1  -4   6     7006.69     6640.32     94.17 o 
   2  -4   6    15732.29    16179.43    207.43 o 
   3  -4   6     1077.41     1114.33     22.09 o 
   4  -4   6     1161.01     1168.44     39.50 o 
   5  -4   6    13011.01    13127.39    264.77 o 
   6  -4   6     3294.46     3368.55     86.52 o 
   7  -4   6    12361.20    12254.74    254.47 o 
   8  -4   6       55.44       39.54     15.57 o 
   9  -4   6     1295.63     1327.35     54.36 o 
  10  -4   6     4399.50     4367.35    117.27 o 
  11  -4   6       23.59       -8.99     16.14 o 
  12  -4   6     1976.18     1903.37     73.50 o 
  13  -4   6      184.26      182.16     29.53 o 
 -16  -3   6     1665.20     1726.67     70.10 o 
 -15  -3   6      466.52      429.71     25.79 o 
 -14  -3   6     1105.13     1082.27     43.96 o 
 -13  -3   6        4.44       -9.52      9.52 o 
 -12  -3   6      337.93      303.33     21.29 o 
 -11  -3   6     3779.09     3719.61     85.85 o 
 -10  -3   6     5126.07     4849.32     80.57 o 
  -9  -3   6     1263.67     1209.73     30.57 o 
  -8  -3   6      207.26      157.75     12.30 o 
  -7  -3   6      218.67      207.23     15.08 o 
  -6  -3   6     8462.83     8484.01    217.05 o 
  -5  -3   6    28743.10    28686.51    544.50 o 
  -4  -3   6     1215.35     1267.27     32.39 o 
  -3  -3   6     1075.90     1146.46     21.84 o 
  -2  -3   6     5234.92     5477.03     77.69 o 
  -1  -3   6     3814.95     3761.42     71.41 o 
   0  -3   6    15206.77    15999.75    452.35 o 
   1  -3   6    14329.09    15238.71    453.51 o 
   2  -3   6      969.22      942.60     31.98 o 
   3  -3   6    14675.11    13730.41    270.89 o 
   4  -3   6       68.26       79.26     29.42 o 
   5  -3   6    14466.92    14965.60    298.88 o 
   6  -3   6     1632.62     1689.90     85.46 o 
   7  -3   6       95.05       64.41     28.74 o 
   8  -3   6     4719.52     4672.66    117.31 o 
   9  -3   6     2901.79     2738.87     82.72 o 
  10  -3   6     2331.79     2292.44     76.47 o 
  11  -3   6      842.47      881.56     49.13 o 
  12  -3   6        0.47      -17.98     17.98 o 
  13  -3   6     1169.99     1282.73     62.83 o 
 -16  -2   6      190.73      153.91     19.41 o 
 -15  -2   6      189.49      147.42     17.13 o 
 -14  -2   6        2.10      -12.64     14.10 o 
 -13  -2   6     2778.29     2670.85     72.36 o 
 -12  -2   6     8026.51     8038.04    148.23 o 
 -11  -2   6      568.57      590.05     27.99 o 
 -10  -2   6     1000.81      918.25     28.07 o 
  -9  -2   6       11.33       22.25      9.38 o 
  -8  -2   6     1662.56     1641.14     29.80 o 
  -7  -2   6    23898.43    22660.63    269.27 o 
  -6  -2   6      911.07      883.28     18.29 o 
  -5  -2   6     5612.74     5721.51     74.08 o 
  -4  -2   6       79.74      158.83      7.83 o 
  -3  -2   6     6868.25     7363.08    102.66 o 
  -2  -2   6    19520.27    19190.15    253.67 o 
  -1  -2   6     7288.44     7054.75    116.75 o 
   0  -2   6      210.80      189.88     25.69 o 
   1  -2   6      422.17      304.67     19.75 o 
   2  -2   6     6114.87     5812.94    123.46 o 
   3  -2   6     2782.32     2548.00     64.52 o 
   4  -2   6    10872.71    10714.89    218.11 o 
   5  -2   6      148.34      181.82     32.46 o 
   6  -2   6     1115.57     1167.19     43.65 o 
   7  -2   6     7317.85     6910.40    156.32 o 
   8  -2   6      662.05      652.19     36.26 o 
   9  -2   6     3291.90     3402.85    121.28 o 
  10  -2   6       68.49       70.78     23.17 o 
  11  -2   6      919.73     1020.10     58.10 o 
  12  -2   6     2628.50     2701.18     91.53 o 
 -17  -1   6      464.72      407.64     31.93 o 
 -16  -1   6        4.87      -11.96     11.96 o 
 -15  -1   6      208.78      209.16     26.61 o 
 -14  -1   6     6591.77     6690.73    120.29 o 
 -13  -1   6      604.38      565.32     25.92 o 
 -12  -1   6     3279.01     3340.90     68.87 o 
 -11  -1   6      432.81      385.89     19.47 o 
 -10  -1   6        2.17       -8.57      8.57 o 
  -9  -1   6    10488.87     9897.06    127.14 o 
  -8  -1   6     8004.91     7570.93     99.01 o 
  -7  -1   6      803.72      665.10     17.09 o 
  -6  -1   6     1816.30     1855.48     30.74 o 
  -5  -1   6      116.97       88.41      6.14 o 
  -4  -1   6    12162.35    11667.71    128.76 o 
  -3  -1   6    33654.60    34284.28    363.99 o 
  -2  -1   6     1318.40     1305.62     24.41 o 
  -1  -1   6     1093.78     1104.47     30.57 o 
   0  -1   6    17481.00    17516.74    591.13 o 
   1  -1   6     1517.41     1632.30     44.67 o 
   2  -1   6    38025.91    39109.58    734.33 o 
   3  -1   6     2058.98     2231.78     59.03 o 
   4  -1   6       25.43       21.43      9.29 o 
   5  -1   6     6739.07     6440.63    142.31 o 
   6  -1   6       91.68      141.29     26.36 o 
   7  -1   6     7324.20     7342.09    165.08 o 
   8  -1   6     3647.43     3651.22     98.47 o 
   9  -1   6      293.58      232.15     26.16 o 
  10  -1   6     5522.13     5612.00    142.32 o 
  11  -1   6     1163.46     1203.41     56.70 o 
  12  -1   6      923.32      932.95     52.64 o 
 -17   0   6        0.91      -14.09     14.09 o 
 -16   0   6     1886.24     1933.06     51.70 o 
 -15   0   6     1176.08     1152.88     46.32 o 
 -14   0   6       94.90       69.09     13.98 o 
 -13   0   6       52.87       46.79     11.51 o 
 -12   0   6      188.87      151.15     14.78 o 
 -11   0   6     3245.18     3098.45     59.11 o 
 -10   0   6    11591.29    10965.77    140.97 o 
  -9   0   6      119.06      149.02     20.12 o 
  -8   0   6       15.79        3.22      5.15 o 
  -7   0   6     5150.29     4928.41     67.97 o 
  -6   0   6     5631.51     5603.90     74.56 o 
  -5   0   6    31632.39    30076.15    351.99 o 
  -4   0   6       59.50       63.51      5.17 o 
  -3   0   6     1365.09     1448.66     21.60 o 
  -2   0   6    14540.23    14033.76    202.45 o 
  -1   0   6      560.58      572.70     14.58 o 
   0   0   6    23965.22    24593.23    454.77 o 
   1   0   6    11494.40    11880.73    233.91 o 
   2   0   6      699.83      758.24     37.51 o 
   3   0   6     3616.49     3391.17     81.30 o 
   4   0   6     2253.77     2414.48     65.11 o 
   5   0   6     5952.78     5971.82    134.46 o 
   6   0   6     3585.49     3622.24     93.00 o 
   7   0   6        3.70        1.44     11.28 o 
   8   0   6     5182.21     5247.86    147.75 o 
   9   0   6     4949.32     5092.38    129.86 o 
  10   0   6      232.36      193.27     54.54 o 
  11   0   6      601.42      584.43     96.86 o 
  12   0   6       18.31        4.08     19.61 o 
 -17   1   6     1347.46     1482.92     47.14 o 
 -16   1   6       16.67      -11.91     11.91 o 
 -15   1   6      737.13      685.67     30.23 o 
 -14   1   6       55.34       53.56     14.35 o 
 -13   1   6     1253.60     1268.36     37.04 o 
 -12   1   6     6481.22     6225.88    101.51 o 
 -11   1   6     2459.39     2257.66     47.83 o 
 -10   1   6      371.80      315.21     17.18 o 
  -9   1   6      388.83      312.92     15.05 o 
  -8   1   6      285.43      229.28     13.91 o 
  -7   1   6    45344.45    46010.36    597.00 o 
  -6   1   6     9627.05     9657.37    135.72 o 
  -5   1   6     2524.15     2285.59     36.53 o 
  -4   1   6     1610.04     1589.21     24.11 o 
  -3   1   6     9564.83     9608.91     99.67 o 
  -2   1   6    16005.75    16215.56    305.84 o 
  -1   1   6    23917.30    24134.90    498.58 o 
   0   1   6      219.87      310.29     10.66 o 
   1   1   6     7681.68     7699.36    158.03 o 
   2   1   6     7526.38     7111.58    148.92 o 
   3   1   6     1437.00     1331.26     61.26 o 
   4   1   6     8199.24     8221.66    174.27 o 
   5   1   6      343.39      428.96     67.20 o 
   6   1   6     1384.59     1452.97     77.49 o 
   7   1   6     7917.94     7973.95    178.21 o 
   8   1   6     1029.66     1017.22     46.23 o 
   9   1   6     2115.84     2181.17     73.91 o 
  10   1   6       47.25       11.58     29.99 o 
  11   1   6       47.81       24.52     19.88 o 
  12   1   6     2443.74     2550.02    186.75 o 
 -17   2   6      459.03      343.83     27.66 o 
 -16   2   6      323.73      297.49     22.73 o 
 -15   2   6      246.77      216.24     19.92 o 
 -14   2   6     2510.60     2490.84     81.80 o 
 -13   2   6     3114.53     2980.34     61.25 o 
 -12   2   6      768.31      766.65     23.97 o 
 -11   2   6      791.31      768.91     24.46 o 
 -10   2   6      465.98      457.84     17.60 o 
  -9   2   6    12248.27    12221.27    154.42 o 
  -8   2   6    36100.40    35242.71    415.35 o 
  -7   2   6        9.47      119.19     41.35 o 
  -6   2   6     1423.36     1603.51     28.63 o 
  -5   2   6    18143.12    18522.41    201.53 o 
  -4   2   6      492.86      456.51     11.87 o 
  -3   2   6    18905.10    18328.64    184.37 o 
  -2   2   6      923.56     1071.11     18.52 o 
  -1   2   6     1613.34     1694.48     27.89 o 
   0   2   6    28639.64    30384.71    353.78 o 
   1   2   6      154.78      136.77      7.60 o 
   2   2   6    22453.93    23579.76    329.36 o 
   3   2   6     1209.38     1134.34     39.38 o 
   4   2   6     1553.73     1585.49     50.73 o 
   5   2   6     6160.76     6049.71    137.58 o 
   6   2   6     3664.30     3783.49     97.73 o 
   7   2   6     2956.59     3013.77     85.83 o 
   8   2   6     1699.58     1603.65     60.26 o 
   9   2   6        0.30       -8.79     15.65 o 
  10   2   6     1808.77     1971.63     72.48 o 
  11   2   6     2022.20     1959.23     75.10 o 
 -17   3   6      163.20      148.56     19.99 o 
 -16   3   6     1238.38     1260.80     51.42 o 
 -15   3   6     3394.38     3712.58     76.72 o 
 -14   3   6       20.41        4.75     11.57 o 
 -13   3   6     1427.83     1496.30     35.56 o 
 -12   3   6      290.35      240.10     15.01 o 
 -11   3   6      495.27      478.37     19.36 o 
 -10   3   6    15292.33    14886.85    187.03 o 
  -9   3   6     9412.73     9577.90    150.32 o 
  -8   3   6      297.03      292.15     11.67 o 
  -7   3   6     6695.90     6755.62     95.81 o 
  -6   3   6     2750.50     2990.51     40.91 o 
  -5   3   6    14797.88    14542.99    172.25 o 
  -4   3   6    17102.55    18076.83    183.09 o 
  -3   3   6      839.96      958.66     16.57 o 
  -2   3   6     9922.96    10038.25    104.86 o 
  -1   3   6     1940.09     1914.53     28.41 o 
   0   3   6     7193.55     6848.14     79.73 o 
   1   3   6    13434.03    13753.69    165.38 o 
   2   3   6       20.64       13.98      4.19 o 
   3   3   6     5184.83     5349.36    120.89 o 
   4   3   6     6977.98     7255.28    158.62 o 
   5   3   6       77.02       59.29     21.08 o 
   6   3   6     3753.99     3900.80    101.41 o 
   7   3   6      458.60      427.88     72.23 o 
   8   3   6     1343.60     1460.23     58.79 o 
   9   3   6     3067.83     3293.66    144.73 o 
  10   3   6       74.33       50.50     21.43 o 
  11   3   6      588.14      626.07     43.89 o 
 -17   4   6     2060.03     2138.48     65.94 o 
 -16   4   6      786.99      760.43     40.57 o 
 -15   4   6      327.82      289.71     22.18 o 
 -14   4   6        0.09       -8.91      8.91 o 
 -13   4   6       43.73       26.67      9.85 o 
 -12   4   6     8341.75     8282.57    115.02 o 
 -11   4   6     6079.28     5959.35     86.63 o 
 -10   4   6       29.17       31.53      8.59 o 
  -9   4   6     1102.04     1077.64     22.56 o 
  -8   4   6     5229.90     5317.81     84.79 o 
  -7   4   6     8667.28     8993.44    105.26 o 
  -6   4   6    16761.28    16431.73    182.03 o 
  -5   4   6      461.31      493.30     15.22 o 
  -4   4   6      266.75      275.17     11.40 o 
  -3   4   6    21563.14    21640.88    235.70 o 
  -2   4   6      357.79      297.95      9.88 o 
  -1   4   6    15096.24    14922.95    181.83 o 
   0   4   6     1092.16      986.21     20.65 o 
   1   4   6        8.38       21.18      4.44 o 
   2   4   6    16971.15    17127.86    205.34 o 
   3   4   6      772.47      787.48     34.54 o 
   4   4   6     5062.91     5208.82    121.72 o 
   5   4   6      822.47      823.20     37.67 o 
   6   4   6       99.96       75.21     29.79 o 
   7   4   6     6209.06     6218.93    186.72 o 
   8   4   6     1521.40     1656.38     62.54 o 
   9   4   6      808.25      862.22     48.31 o 
  10   4   6      289.41      285.20     61.70 o 
 -17   5   6      175.88      136.23     23.63 o 
 -16   5   6      194.86      132.29     21.98 o 
 -15   5   6       43.63        6.35     19.46 o 
 -14   5   6     2211.51     2393.26     55.87 o 
 -13   5   6     7300.37     7798.43    125.59 o 
 -12   5   6       28.10       18.89     12.25 o 
 -11   5   6        1.39       -8.40      8.40 o 
 -10   5   6     1234.93     1231.73     30.95 o 
  -9   5   6     2690.88     2645.91     45.57 o 
  -8   5   6    17927.72    17796.47    218.35 o 
  -7   5   6     3040.24     3071.92     43.59 o 
  -6   5   6      262.96      258.66     22.00 o 
  -5   5   6     4746.91     4468.97     64.09 o 
  -4   5   6      573.29      572.21     17.04 o 
  -3   5   6    23758.96    23816.61    259.85 o 
  -2   5   6     8818.95     9199.81    106.24 o 
  -1   5   6     1263.41     1359.49     21.72 o 
   0   5   6     6007.43     5752.39     71.54 o 
   1   5   6     8024.60     8117.05    106.53 o 
   2   5   6     3712.54     3793.75     58.63 o 
   3   5   6     2061.04     2095.70     62.05 o 
   4   5   6       70.76       87.27     27.26 o 
   5   5   6     4611.70     4962.28    121.55 o 
   6   5   6     6003.18     5906.73    114.86 o 
   7   5   6      184.20      197.17     20.34 o 
   8   5   6     1155.93     1121.52     42.24 o 
   9   5   6       47.02       22.52     18.73 o 
  10   5   6      127.77      171.45     40.71 o 
 -17   6   6        8.86      -16.14     16.14 o 
 -16   6   6      305.40      305.17     23.90 o 
 -15   6   6     4405.21     4752.75     90.40 o 
 -14   6   6     1164.56     1233.26     39.66 o 
 -13   6   6      108.78       87.42     14.80 o 
 -12   6   6       46.53       40.31     11.26 o 
 -11   6   6      106.52      100.43     13.19 o 
 -10   6   6    11449.75    11823.01    153.62 o 
  -9   6   6     5380.86     5246.60     77.10 o 
  -8   6   6      134.26      157.39     11.28 o 
  -7   6   6     1849.41     1915.57     36.26 o 
  -6   6   6     2844.04     2712.43     45.24 o 
  -5   6   6     6194.38     6251.46     85.69 o 
  -4   6   6    19774.16    19873.10    240.34 o 
  -3   6   6      730.41      703.71     23.48 o 
  -2   6   6     2601.30     2616.52     35.18 o 
  -1   6   6     7520.34     7396.49     82.17 o 
   0   6   6      915.93      872.84     27.20 o 
   1   6   6    14274.95    13880.62    290.29 o 
   2   6   6       68.69       71.02      7.96 o 
   3   6   6      177.53      192.17     19.93 o 
   4   6   6    12294.29    12510.43    259.77 o 
   5   6   6      576.47      563.65     34.78 o 
   6   6   6     2905.12     2894.19     69.22 o 
   7   6   6      147.15      135.19     18.36 o 
   8   6   6      111.31      117.52     19.19 o 
   9   6   6     2176.28     2378.84     83.48 o 
 -17   7   6     1507.34     1505.01     48.16 o 
 -16   7   6     2009.12     2100.80     56.72 o 
 -15   7   6       98.30       92.14     16.71 o 
 -14   7   6       21.82        7.84     12.31 o 
 -13   7   6      461.66      390.29     25.52 o 
 -12   7   6     1555.86     1571.98     42.67 o 
 -11   7   6     8012.99     8350.58    116.15 o 
 -10   7   6      274.15      260.76     15.31 o 
  -9   7   6        3.76        9.49      7.18 o 
  -8   7   6     1817.57     1712.83     35.36 o 
  -7   7   6       15.46       49.66      8.21 o 
  -6   7   6    11472.74    11262.97    144.70 o 
  -5   7   6     1025.07     1080.24     25.81 o 
  -4   7   6      558.64      542.60     18.08 o 
  -3   7   6    11775.85    11411.29    133.21 o 
  -2   7   6      228.40      205.23     10.68 o 
  -1   7   6    12650.93    12357.07    142.67 o 
   0   7   6     3047.80     3200.79     42.23 o 
   1   7   6      245.07      224.05     14.27 o 
   2   7   6    11443.29    11282.78    149.01 o 
   3   7   6     4191.45     4208.15     74.31 o 
   4   7   6      980.51     1010.55     48.59 o 
   5   7   6     3448.30     3493.98     77.41 o 
   6   7   6        2.20      -15.94     15.94 o 
   7   7   6     1852.07     1873.54     55.81 o 
   8   7   6     2638.94     2691.49     91.66 o 
   9   7   6       13.30        3.52     35.32 o 
 -16   8   6       49.65       27.04     16.31 o 
 -15   8   6      388.71      342.23     25.14 o 
 -14   8   6      166.04      186.03     30.91 o 
 -13   8   6     6679.48     6911.29    124.77 o 
 -12   8   6      942.74      963.91     34.77 o 
 -11   8   6       26.29       31.07      9.82 o 
 -10   8   6     3327.08     3301.11     57.52 o 
  -9   8   6      248.97      250.29     16.95 o 
  -8   8   6     6164.81     6268.95     90.54 o 
  -7   8   6     6731.78     6843.53     96.49 o 
  -6   8   6      872.47      780.81     33.11 o 
  -5   8   6     4933.53     5043.88     74.44 o 
  -4   8   6     3928.01     3961.50     61.46 o 
  -3   8   6     5040.05     5046.66     73.54 o 
  -2   8   6     6497.02     6496.72     82.79 o 
  -1   8   6      109.10      108.20      8.94 o 
   0   8   6      338.56      360.86     14.64 o 
   1   8   6     9096.49     8898.00    108.21 o 
   2   8   6       38.09       69.69     19.16 o 
   3   8   6     3338.30     3447.45     65.06 o 
   4   8   6      542.99      555.60     27.48 o 
   5   8   6       78.27       70.87     18.06 o 
   6   8   6     4558.40     4762.47    100.78 o 
   7   8   6      533.18      574.88     33.92 o 
   8   8   6      382.58      419.23     30.32 o 
 -16   9   6        1.63      -14.37     14.37 o 
 -15   9   6     3329.48     3491.85     76.10 o 
 -14   9   6     4355.00     4549.13     89.48 o 
 -13   9   6      567.08      495.16     28.07 o 
 -12   9   6       13.15       -8.79      8.79 o 
 -11   9   6      195.25      169.90     14.80 o 
 -10   9   6     4385.96     4269.79     75.37 o 
  -9   9   6     8294.47     8226.96    115.32 o 
  -8   9   6      247.79      214.53     14.70 o 
  -7   9   6     1095.40     1098.36     28.90 o 
  -6   9   6     2545.79     2470.90     58.25 o 
  -5   9   6      174.53      177.36     20.65 o 
  -4   9   6     5540.14     5351.66     79.01 o 
  -3   9   6      797.17      742.64     22.44 o 
  -2   9   6     1140.10     1274.20     28.08 o 
  -1   9   6     5211.70     4978.62     68.24 o 
   0   9   6       29.43       17.35      7.21 o 
   1   9   6     2380.63     2398.03     40.37 o 
   2   9   6     1307.06     1331.67     46.11 o 
   3   9   6       34.39       57.17     13.80 o 
   4   9   6     2017.70     2094.23     72.52 o 
   5   9   6     1996.65     2063.76     73.09 o 
   6   9   6      482.38      455.31     36.65 o 
   7   9   6      254.54      246.74     23.90 o 
 -16  10   6     2238.71     2427.07     63.46 o 
 -15  10   6       78.22       44.11     16.02 o 
 -14  10   6        2.84       -8.50     13.29 o 
 -13  10   6      514.29      452.06     26.99 o 
 -12  10   6      286.52      270.49     18.31 o 
 -11  10   6     8243.97     8333.28    131.40 o 
 -10  10   6     1119.58     1129.23     33.22 o 
  -9  10   6        0.60       -8.30      8.30 o 
  -8  10   6     5281.94     5325.06     82.35 o 
  -7  10   6      677.13      625.77     24.20 o 
  -6  10   6    11827.56    11783.29    155.30 o 
  -5  10   6     5116.69     5121.41     78.20 o 
  -4  10   6       34.69       26.78      8.44 o 
  -3  10   6     3299.45     3140.58     54.21 o 
  -2  10   6     5815.43     5913.20     86.36 o 
  -1  10   6     1273.32     1308.25     28.73 o 
   0  10   6     1666.42     1739.96     34.01 o 
   1  10   6       62.30       55.54      8.87 o 
   2  10   6     2103.37     2058.99     57.36 o 
   3  10   6     3885.91     3824.08     87.07 o 
   4  10   6       72.85       40.84     14.12 o 
   5  10   6     1337.79     1354.69    113.20 o 
   6  10   6       15.88       -5.42     15.74 o 
 -15  11   6       82.54       62.12     17.68 o 
 -14  11   6        0.57      -12.49     12.49 o 
 -13  11   6     2117.11     2251.01     50.40 o 
 -12  11   6     2942.95     2872.38     57.22 o 
 -11  11   6      112.23       71.80     13.20 o 
 -10  11   6      929.28      980.99     32.30 o 
  -9  11   6     1118.89     1049.88     31.42 o 
  -8  11   6     2165.18     2226.07     46.72 o 
  -7  11   6     8898.14     8942.57    154.83 o 
  -6  11   6       45.35       30.06     11.07 o 
  -5  11   6      532.79      566.44     22.61 o 
  -4  11   6     6996.06     6703.21     97.82 o 
  -3  11   6      102.85      100.73     13.88 o 
  -2  11   6     6224.24     6079.36     90.08 o 
  -1  11   6       47.41       59.80     12.37 o 
   0  11   6      598.85      619.22     21.73 o 
   1  11   6     8197.07     8106.86    105.06 o 
   2  11   6      350.28      328.62     24.93 o 
   3  11   6     1911.53     1816.78     55.46 o 
   4  11   6       51.59       49.01     15.31 o 
   5  11   6        1.44       -5.39     17.11 o 
 -14  12   6     2564.00     2595.80     65.75 o 
 -13  12   6      158.30      143.37     16.49 o 
 -12  12   6        3.31       -9.69      9.69 o 
 -11  12   6     1717.88     1681.90     42.07 o 
 -10  12   6        2.17        6.05     10.24 o 
  -9  12   6     6250.20     6352.16     98.00 o 
  -8  12   6     1567.05     1580.23     39.02 o 
  -7  12   6        4.07       -8.73      8.73 o 
  -6  12   6     4111.43     3914.74     67.48 o 
  -5  12   6      473.67      447.70     26.65 o 
  -4  12   6     6167.17     6230.20     94.08 o 
  -3  12   6     3105.28     3044.24     79.18 o 
  -2  12   6      272.57      207.93     15.51 o 
  -1  12   6     4547.05     4520.37     73.78 o 
   0  12   6     3792.28     3842.36     93.71 o 
   1  12   6      911.83      850.31     29.20 o 
   2  12   6     1035.74     1096.80     44.21 o 
   3  12   6       27.19       14.17     13.66 o 
   4  12   6     1379.56     1385.14     51.76 o 
 -13  13   6      423.18      353.63     23.00 o 
 -12  13   6      300.34      297.92     20.97 o 
 -11  13   6     1580.65     1610.48     42.35 o 
 -10  13   6     1230.52     1191.83     44.02 o 
  -9  13   6        0.66       -9.04      9.04 o 
  -8  13   6      967.50      967.08     31.57 o 
  -7  13   6     1675.90     1630.46     40.20 o 
  -6  13   6     3119.95     3149.55     59.85 o 
  -5  13   6     3947.89     3728.41     66.27 o 
  -4  13   6       34.46       24.59     10.58 o 
  -3  13   6      809.16      848.18     28.42 o 
  -2  13   6     4248.77     4423.56     87.61 o 
  -1  13   6       76.42       87.69     12.72 o 
   0  13   6     2455.95     2506.57     57.80 o 
   1  13   6        2.02       10.38     13.56 o 
   2  13   6      416.81      511.71     32.77 o 
   3  13   6     3816.74     4043.21     97.72 o 
 -12  14   6     2105.46     2042.43     50.07 o 
 -11  14   6       22.22       15.23     12.25 o 
 -10  14   6       13.57       -4.23     11.55 o 
  -9  14   6     1268.44     1239.20     36.96 o 
  -8  14   6        2.99       13.87     11.36 o 
  -7  14   6     3942.61     3898.84    105.79 o 
  -6  14   6      962.60      998.10     32.73 o 
  -5  14   6      131.34      122.58     14.66 o 
  -4  14   6     3600.33     3447.46     64.32 o 
  -3  14   6      497.09      459.73     23.45 o 
  -2  14   6     1550.44     1603.67     52.29 o 
  -1  14   6      533.58      449.68     22.94 o 
   0  14   6       42.42       24.56     12.16 o 
   1  14   6     2227.76     2263.69     65.01 o 
 -10  15   6      361.06      287.82     21.25 o 
  -9  15   6     2014.40     2134.84     54.06 o 
  -8  15   6     1190.23     1142.06     36.41 o 
  -7  15   6       72.88       43.96     13.33 o 
  -6  15   6     1580.46     1538.83     41.56 o 
  -5  15   6     2320.82     2326.33     52.03 o 
  -4  15   6      138.54      137.63     16.18 o 
  -3  15   6      989.29      983.77     32.92 o 
  -2  15   6       45.59       17.68     12.47 o 
  -1  15   6     1091.93     1125.26     36.08 o 
  -7  16   6     2250.48     2306.27     83.07 o 
  -6  16   6        0.13      -11.73     11.73 o 
   1 -18   7       47.34       23.85     12.77 o 
   2 -18   7     1533.67     1538.81     42.54 o 
  -3 -17   7        3.00       11.70     10.88 o 
  -2 -17   7      541.61      558.32     28.52 o 
  -1 -17   7        7.99       -3.47     10.30 o 
   0 -17   7      252.81      202.32     17.76 o 
   1 -17   7     3927.30     4002.65     89.75 o 
   2 -17   7      624.45      601.32     35.15 o 
   3 -17   7      241.38      224.79     19.80 o 
   4 -17   7      238.72      256.14     20.64 o 
   5 -17   7       40.84       26.34     13.68 o 
   6 -17   7     2439.98     2486.04     71.68 o 
  -5 -16   7      442.42      380.73     21.01 o 
  -4 -16   7      832.43      799.26     28.31 o 
  -3 -16   7      144.40       98.16     14.83 o 
  -2 -16   7       77.12       62.75     12.38 o 
  -1 -16   7     3372.85     3320.38     61.36 o 
   0 -16   7     3484.98     3332.60     61.66 o 
   1 -16   7      190.55      181.05     15.43 o 
   2 -16   7        0.88       -7.60      9.31 o 
   3 -16   7       90.44      105.05     19.80 o 
   4 -16   7     2281.69     2300.70     55.41 o 
   5 -16   7     2807.41     2721.67     61.20 o 
   6 -16   7       85.70       45.01     15.66 o 
   7 -16   7        4.87      -17.02     17.02 o 
  -7 -15   7      813.45      871.92     30.30 o 
  -6 -15   7      418.24      390.17     20.71 o 
  -5 -15   7      437.04      388.17     22.10 o 
  -4 -15   7        3.62       -8.98      8.98 o 
  -3 -15   7     1639.35     1660.40     44.02 o 
  -2 -15   7     4837.18     4665.33     75.80 o 
  -1 -15   7      293.91      281.04     17.21 o 
   0 -15   7      397.30      385.65     21.31 o 
   1 -15   7      327.01      253.92     16.75 o 
   2 -15   7      696.77      703.18     25.70 o 
   3 -15   7     5319.11     5498.99     86.06 o 
   4 -15   7      977.56     1009.63     30.46 o 
   5 -15   7       85.15       76.79     12.20 o 
   6 -15   7      450.65      404.83     27.65 o 
   7 -15   7        0.24       -3.87     21.95 o 
   8 -15   7     3034.88     3430.46    114.88 o 
   9 -15   7     1187.72     1224.54     61.46 o 
  -8 -14   7        0.29      -10.34     10.34 o 
  -7 -14   7      869.97      844.63     27.74 o 
  -6 -14   7        0.96       -9.48      9.48 o 
  -5 -14   7      229.87      226.86     15.95 o 
  -4 -14   7     4942.57     5061.15     96.51 o 
  -3 -14   7      536.09      538.52     22.61 o 
  -2 -14   7      526.16      518.02     19.89 o 
  -1 -14   7       52.62       43.98      9.08 o 
   0 -14   7       64.61       63.42     10.92 o 
   1 -14   7     8052.19     7724.04    109.80 o 
   2 -14   7     3423.87     3588.02     69.19 o 
   3 -14   7      828.67      812.61     23.86 o 
   4 -14   7       11.09        1.85      8.80 o 
   5 -14   7      628.60      616.55     24.30 o 
   6 -14   7     2852.60     3127.98     93.78 o 
   7 -14   7     2785.71     2909.85     91.42 o 
   8 -14   7       46.16       39.03     18.97 o 
   9 -14   7      247.88      235.05     31.11 o 
 -10 -13   7      471.13      491.62     32.35 o 
  -9 -13   7      997.19     1013.99     38.29 o 
  -8 -13   7       78.38       71.33     12.17 o 
  -7 -13   7       36.59       26.75     10.83 o 
  -6 -13   7     3816.26     3877.35    115.98 o 
  -5 -13   7     4680.42     4785.73     73.52 o 
  -4 -13   7     1522.69     1629.39     36.29 o 
  -3 -13   7       27.35       34.07      8.55 o 
  -2 -13   7      373.28      353.47     16.21 o 
  -1 -13   7     2957.18     2901.06     47.51 o 
   0 -13   7     3475.60     3535.30     53.97 o 
   1 -13   7        1.79        9.11      9.97 o 
   2 -13   7      122.34       88.96      8.84 o 
   3 -13   7     2970.73     2978.86     44.16 o 
   4 -13   7      288.98      295.46     16.62 o 
   5 -13   7     9206.75     9081.51    124.00 o 
   6 -13   7      537.26      499.42     59.53 o 
   7 -13   7        0.01       -1.17     15.15 o 
   8 -13   7      482.25      421.46     35.94 o 
   9 -13   7       80.23       42.06     29.92 o 
  10 -13   7     2957.13     2946.68     96.96 o 
 -11 -12   7      470.10      428.47     31.13 o 
 -10 -12   7      566.25      605.31     33.69 o 
  -9 -12   7        1.84      -12.09     12.09 o 
  -8 -12   7     1067.18     1114.88     31.45 o 
  -7 -12   7     4890.55     5025.28     81.97 o 
  -6 -12   7      745.34      717.54     24.33 o 
  -5 -12   7      966.69      945.54     26.25 o 
  -4 -12   7      931.85      975.32     28.36 o 
  -3 -12   7      146.60      142.19     10.85 o 
  -2 -12   7    13734.29    14184.79    178.92 o 
  -1 -12   7     1533.16     1565.22     31.13 o 
   0 -12   7     1322.55     1385.77     28.72 o 
   1 -12   7     2508.30     2691.91     39.73 o 
   2 -12   7        3.44       13.35      7.89 o 
   3 -12   7     7786.12     7948.97     92.33 o 
   4 -12   7     5962.26     6118.73     80.56 o 
   5 -12   7     1163.18     1255.44     32.13 o 
   6 -12   7      544.40      490.92     28.44 o 
   7 -12   7      610.60      517.44     29.56 o 
   8 -12   7     3336.53     3181.17     80.27 o 
   9 -12   7     2870.53     2972.79     94.61 o 
  10 -12   7       75.78       34.37     20.13 o 
  11 -12   7      254.34      217.47     31.85 o 
 -12 -11   7      908.75      972.51     45.72 o 
 -11 -11   7       92.38       71.66     17.95 o 
 -10 -11   7      193.93      169.04     19.69 o 
  -9 -11   7     3346.31     3362.79    153.73 o 
  -8 -11   7      590.89      581.16     26.71 o 
  -7 -11   7     1203.87     1219.78     31.10 o 
  -6 -11   7       38.64       44.24      9.08 o 
  -5 -11   7       43.55       16.01      8.77 o 
  -4 -11   7     6368.45     6271.54     86.94 o 
  -3 -11   7     6847.83     6969.68     85.95 o 
  -2 -11   7       16.31       17.44      6.91 o 
  -1 -11   7      224.24      216.72     12.58 o 
   0 -11   7      617.47      615.50     16.65 o 
   1 -11   7     1968.93     2061.34     32.30 o 
   2 -11   7     5820.46     5798.54     69.79 o 
   3 -11   7        0.77        0.16      5.44 o 
   4 -11   7        2.80       -2.51      7.25 o 
   5 -11   7     5327.93     5205.31     87.28 o 
   6 -11   7      286.33      304.01     32.24 o 
   7 -11   7     5401.55     5349.59    123.93 o 
   8 -11   7      649.66      639.65     34.98 o 
   9 -11   7       55.11       46.92     15.90 o 
  10 -11   7     1963.22     1934.47     59.08 o 
  11 -11   7       34.63        4.18     15.67 o 
 -12 -10   7       31.25       -5.60     19.68 o 
 -11 -10   7      992.31     1159.39     55.03 o 
 -10 -10   7     1104.19     1135.03     42.49 o 
  -9 -10   7      516.00      505.73     32.72 o 
  -8 -10   7      301.33      256.91     17.82 o 
  -7 -10   7        4.56       -8.85      8.85 o 
  -6 -10   7     4720.92     4731.43     70.09 o 
  -5 -10   7     8809.01     8726.62    114.06 o 
  -4 -10   7        2.60        4.99      5.88 o 
  -3 -10   7      724.48      710.88     18.33 o 
  -2 -10   7      473.58      449.98     22.37 o 
  -1 -10   7      936.07      934.42     23.27 o 
   0 -10   7    10908.91    11027.39    119.61 o 
   1 -10   7     2087.36     2069.18     31.42 o 
   2 -10   7      676.44      667.41     16.47 o 
   3 -10   7      853.36      799.00     19.10 o 
   4 -10   7       63.44       61.03      7.87 o 
   5 -10   7     6426.83     6424.67    132.45 o 
   6 -10   7     3423.74     3304.86     74.50 o 
   7 -10   7      106.13       59.74     14.32 o 
   8 -10   7     1225.82     1173.99     42.11 o 
   9 -10   7     1276.42     1252.38     46.13 o 
  10 -10   7     1154.95     1165.67     45.80 o 
  11 -10   7     1630.94     1794.92     58.85 o 
  12 -10   7        8.89       -8.15     25.41 o 
 -13  -9   7      307.21      299.77     26.61 o 
 -12  -9   7     3072.52     3233.72    143.56 o 
 -11  -9   7       48.60       26.04     14.70 o 
 -10  -9   7     1209.03     1207.56     42.26 o 
  -9  -9   7       56.43       24.56     12.81 o 
  -8  -9   7      153.19      132.83     30.92 o 
  -7  -9   7     9058.65     8996.54    154.79 o 
  -6  -9   7      222.14      188.92     12.35 o 
  -5  -9   7     1725.92     1746.59     33.75 o 
  -4  -9   7      119.86      126.19      9.24 o 
  -3  -9   7      608.63      622.45     16.84 o 
  -2  -9   7    12979.26    12567.11    140.56 o 
  -1  -9   7    11826.42    11915.04    135.53 o 
   0  -9   7      193.01      165.16      8.91 o 
   1  -9   7      604.76      561.67     15.84 o 
   2  -9   7      898.23      880.97     20.59 o 
   3  -9   7     3842.33     3886.82     49.10 o 
   4  -9   7    10841.84    10569.51    123.51 o 
   5  -9   7       70.79       92.10     13.64 o 
   6  -9   7     1542.41     1432.08     49.67 o 
   7  -9   7     3143.37     3021.39     71.06 o 
   8  -9   7       22.31        3.39     13.00 o 
   9  -9   7     4711.23     4553.74     98.53 o 
  10  -9   7      455.99      411.81     28.60 o 
  11  -9   7      329.54      288.02     26.35 o 
  12  -9   7     1966.65     2047.64     65.02 o 
 -14  -8   7     1577.80     1616.44     69.05 o 
 -13  -8   7      396.91      409.06     36.65 o 
 -12  -8   7     1087.96      956.56     44.01 o 
 -11  -8   7       11.99      -11.31     11.31 o 
 -10  -8   7       19.03       -8.28     11.62 o 
  -9  -8   7     6771.33     7040.03    154.31 o 
  -8  -8   7     6786.84     6810.81    124.54 o 
  -7  -8   7     1761.03     1702.87     45.04 o 
  -6  -8   7       60.89       61.59      8.15 o 
  -5  -8   7     1997.59     2030.74     36.02 o 
  -4  -8   7     5991.39     5869.08     71.71 o 
  -3  -8   7    13599.38    13623.44    150.57 o 
  -2  -8   7       23.71       26.19      4.53 o 
  -1  -8   7      995.19     1037.99     18.15 o 
   0  -8   7     3942.25     4159.85     53.72 o 
   1  -8   7     2957.96     2816.71     37.20 o 
   2  -8   7    24226.22    24922.00    252.58 o 
   3  -8   7     3723.34     3865.39     47.89 o 
   4  -8   7      112.49       74.06      8.96 o 
   5  -8   7     1777.85     1792.85     48.06 o 
   6  -8   7       66.19       61.63     12.67 o 
   7  -8   7     6428.00     6382.44    122.45 o 
   8  -8   7     2553.92     2534.47     64.80 o 
   9  -8   7       15.77      -10.16     13.18 o 
  10  -8   7     2634.83     2514.32     67.83 o 
  11  -8   7     1023.43      972.19     42.57 o 
  12  -8   7      291.61      261.80     27.43 o 
 -14  -7   7      217.81      190.15     19.25 o 
 -13  -7   7      464.79      415.13     30.46 o 
 -12  -7   7       16.00      -13.12     13.12 o 
 -11  -7   7     1617.45     1607.48     55.01 o 
 -10  -7   7     6666.77     6504.64    122.43 o 
  -9  -7   7      423.41      351.55     43.49 o 
  -8  -7   7      776.12      752.32     29.26 o 
  -7  -7   7      933.45      911.62     31.13 o 
  -6  -7   7      155.70      124.54     12.79 o 
  -5  -7   7    13205.80    12889.74    157.09 o 
  -4  -7   7     2628.57     2709.69     38.22 o 
  -3  -7   7     2043.46     2110.03     28.23 o 
  -2  -7   7       33.28       21.90      3.92 o 
  -1  -7   7       27.81       28.23      4.36 o 
   0  -7   7    24437.29    24929.77    245.53 o 
   1  -7   7     3327.22     3193.10     39.84 o 
   2  -7   7      432.67      503.23     12.48 o 
   3  -7   7     2404.61     2562.97     35.91 o 
   4  -7   7     2019.16     1938.98     58.26 o 
   5  -7   7     2527.87     2527.46     71.07 o 
   6  -7   7     6849.02     6882.26    172.64 o 
   7  -7   7        8.77       -8.53     11.73 o 
   8  -7   7      974.77     1049.83     48.28 o 
   9  -7   7     5321.45     5262.99    109.01 o 
  10  -7   7       59.22       64.71     17.37 o 
  11  -7   7     1629.70     1646.77     55.48 o 
  12  -7   7      139.58      153.82     22.46 o 
 -15  -6   7      807.28      763.82     33.67 o 
 -14  -6   7       41.05       19.15     16.06 o 
 -13  -6   7      247.33      211.05     18.54 o 
 -12  -6   7     5853.35     6206.78    172.98 o 
 -11  -6   7     2047.24     2014.88     54.84 o 
 -10  -6   7     1226.08     1223.96     40.32 o 
  -9  -6   7      202.79      211.37     17.48 o 
  -8  -6   7      337.78      301.86     19.59 o 
  -7  -6   7    11813.78    11258.81    186.17 o 
  -6  -6   7     6518.47     6505.96    114.54 o 
  -5  -6   7      809.40      746.02     26.13 o 
  -4  -6   7       92.83       84.08      6.49 o 
  -3  -6   7     5114.35     5079.02     56.33 o 
  -2  -6   7     1685.17     1538.83     22.10 o 
  -1  -6   7    11257.23    10641.01    109.09 o 
   0  -6   7       81.11      100.37      6.00 o 
   1  -6   7      794.76      841.79     20.13 o 
   2  -6   7     7783.05     7666.14     80.64 o 
   3  -6   7      146.23      153.70      9.70 o 
   4  -6   7    11711.42    11463.10    234.64 o 
   5  -6   7     2759.82     2677.81    108.37 o 
   6  -6   7      114.93      104.73     16.67 o 
   7  -6   7     4858.85     4744.73    142.33 o 
   8  -6   7     1464.71     1393.33     57.36 o 
   9  -6   7     4632.49     4499.81    119.24 o 
  10  -6   7      749.85      723.98     42.62 o 
  11  -6   7       47.55       45.07     33.51 o 
  12  -6   7     1734.62     1787.69     59.40 o 
 -15  -5   7       71.33       62.83     15.66 o 
 -14  -5   7     1400.46     1458.45     60.22 o 
 -13  -5   7     3086.39     3043.03    111.82 o 
 -12  -5   7       30.47       10.53     11.08 o 
 -11  -5   7      363.99      287.55     18.52 o 
 -10  -5   7       47.12       36.11     11.76 o 
  -9  -5   7     2699.82     2649.85     60.83 o 
  -8  -5   7    10908.95    10143.89    170.39 o 
  -7  -5   7      970.76     1010.58     31.64 o 
  -6  -5   7      609.34      581.85     22.88 o 
  -5  -5   7       54.30       39.84      7.79 o 
  -4  -5   7      971.37     1039.32     28.74 o 
  -3  -5   7    26892.39    26516.62    312.37 o 
  -2  -5   7     6483.35     6409.52     73.37 o 
  -1  -5   7      933.50     1144.69     19.63 o 
   0  -5   7     2029.75     1851.09     28.74 o 
   1  -5   7      449.27      352.85     11.13 o 
   2  -5   7    24951.56    24801.46    280.35 o 
   3  -5   7     9595.51     9820.82    201.88 o 
   4  -5   7       40.98       14.41     28.80 o 
   5  -5   7     4141.59     4245.92    103.12 o 
   6  -5   7     1820.35     1804.06     59.08 o 
   7  -5   7     1932.55     1965.97     64.11 o 
   8  -5   7     3086.92     2975.24     86.96 o 
   9  -5   7        3.94      -22.02     22.02 o 
  10  -5   7      473.72      666.20     42.47 o 
  11  -5   7     2076.46     1953.19     73.87 o 
  12  -5   7       25.75       24.49     21.43 o 
 -16  -4   7      472.88      432.14     27.24 o 
 -15  -4   7     1710.47     1756.68     48.71 o 
 -14  -4   7      106.60       84.36     15.39 o 
 -13  -4   7      708.65      607.47     27.95 o 
 -12  -4   7      102.97       73.28     12.76 o 
 -11  -4   7       76.56       70.42     11.40 o 
 -10  -4   7     7178.30     6762.75    106.37 o 
  -9  -4   7     3064.01     2958.01     55.46 o 
  -8  -4   7      673.63      736.80     27.15 o 
  -7  -4   7       60.20       37.50      8.45 o 
  -6  -4   7      305.74      352.12     18.24 o 
  -5  -4   7    21971.44    22023.80    340.05 o 
  -4  -4   7    23875.41    24531.85    289.15 o 
  -3  -4   7      819.32      803.86     31.81 o 
  -2  -4   7     1607.14     1576.71     28.66 o 
  -1  -4   7     2359.59     2284.65     56.93 o 
   0  -4   7     4709.44     4255.02     80.26 o 
   1  -4   7    22259.24    22507.80    337.24 o 
   2  -4   7     3528.77     3746.90     60.67 o 
   3  -4   7     2240.63     2039.49     92.09 o 
   4  -4   7    15965.82    15386.26    306.28 o 
   5  -4   7      193.94      156.43     18.15 o 
   6  -4   7     8378.55     8660.87    188.31 o 
   7  -4   7        8.88       -1.43     13.10 o 
   8  -4   7      604.32      579.43     37.71 o 
   9  -4   7     4859.62     4595.25    120.87 o 
  10  -4   7      533.57      510.82     38.06 o 
  11  -4   7     1294.96     1249.71     58.04 o 
  12  -4   7      399.60      365.15     36.28 o 
 -16  -3   7      404.66      352.64     24.93 o 
 -15  -3   7      736.17      671.77     31.52 o 
 -14  -3   7       29.28        4.34     10.77 o 
 -13  -3   7      318.39      228.02     30.61 o 
 -12  -3   7     4710.31     4598.95     81.71 o 
 -11  -3   7     2420.30     2304.37     49.25 o 
 -10  -3   7      272.20      247.08     16.03 o 
  -9  -3   7      153.72      151.41     12.19 o 
  -8  -3   7      931.67      975.02     26.78 o 
  -7  -3   7     5219.95     5262.10     82.01 o 
  -6  -3   7    23020.03    22531.72    348.84 o 
  -5  -3   7       96.21       70.37      6.38 o 
  -4  -3   7     2630.03     2856.25     39.89 o 
  -3  -3   7     2265.54     2067.60     35.44 o 
  -2  -3   7     6090.44     6447.34     91.71 o 
  -1  -3   7    33162.24    34314.06    534.38 o 
   0  -3   7     3981.40     4382.46     78.84 o 
   1  -3   7       24.96       16.43      4.86 o 
   2  -3   7     7980.32     7363.86    154.27 o 
   3  -3   7     4158.13     4242.37     98.55 o 
   4  -3   7     9713.83    10310.88    213.15 o 
   5  -3   7     5373.00     5367.04    124.54 o 
   6  -3   7      269.41      261.13     23.53 o 
   7  -3   7     3764.56     3868.95    101.20 o 
   8  -3   7     3606.22     3530.09    113.43 o 
   9  -3   7     1737.74     1743.42     64.82 o 
  10  -3   7     1557.35     1560.32     62.84 o 
  11  -3   7       41.16        6.48     24.29 o 
  12  -3   7      598.85      669.07     47.38 o 
 -16  -2   7      211.91      194.10     20.26 o 
 -15  -2   7       26.53       -2.39     15.86 o 
 -14  -2   7      619.61      631.64     28.65 o 
 -13  -2   7     5521.93     5319.86     92.44 o 
 -12  -2   7      300.46      266.80     18.31 o 
 -11  -2   7     1694.55     1707.79     40.99 o 
 -10  -2   7      104.90      104.59     11.67 o 
  -9  -2   7       13.30       19.64      7.46 o 
  -8  -2   7    16478.99    15914.77    218.35 o 
  -7  -2   7     4741.09     4627.82     64.26 o 
  -6  -2   7      592.36      569.89     14.72 o 
  -5  -2   7     2139.29     1965.86     36.05 o 
  -4  -2   7       83.07      123.80      8.15 o 
  -3  -2   7    33852.20    34753.95    404.13 o 
  -2  -2   7    22988.37    23350.11    308.35 o 
  -1  -2   7        2.32       -3.23      3.23 o 
   0  -2   7     7540.48     7520.60    137.38 o 
   1  -2   7     9184.76     9380.93    189.89 o 
   2  -2   7     5153.92     4990.84    201.57 o 
   3  -2   7    12884.56    12459.60    250.33 o 
   4  -2   7        1.77       24.70     16.15 o 
   5  -2   7     4040.56     4215.99    132.51 o 
   6  -2   7     6234.15     6201.47    181.91 o 
   7  -2   7      124.36       78.35     16.67 o 
   8  -2   7     4019.56     4068.64    109.00 o 
   9  -2   7      246.46      192.86     25.94 o 
  10  -2   7      137.01      111.51     23.99 o 
  11  -2   7     2587.31     2673.44    143.65 o 
  12  -2   7      351.63      336.83     36.74 o 
 -17  -1   7      127.42      103.86     18.18 o 
 -16  -1   7       23.86        2.42     12.97 o 
 -15  -1   7     3087.93     3159.25     90.14 o 
 -14  -1   7     1442.50     1442.79     41.59 o 
 -13  -1   7      772.57      758.34     38.88 o 
 -12  -1   7     1073.67     1006.99     36.21 o 
 -11  -1   7      632.43      594.98     24.61 o 
 -10  -1   7     6326.57     6262.50    137.59 o 
  -9  -1   7     9642.46     9133.53    118.90 o 
  -8  -1   7      222.43      209.07     10.99 o 
  -7  -1   7      114.62      114.04      7.91 o 
  -6  -1   7     4547.05     4469.61     61.89 o 
  -5  -1   7     8988.27     8892.59    111.38 o 
  -4  -1   7    51142.01    52259.96    552.70 o 
  -3  -1   7     4048.37     4123.87     55.65 o 
  -2  -1   7     4526.66     4513.37    159.12 o 
  -1  -1   7    19328.41    19385.16    424.92 o 
   0  -1   7       23.03       26.97      7.66 o 
   1  -1   7    29290.29    30161.78    571.07 o 
   2  -1   7     4790.26     4617.85    104.03 o 
   3  -1   7      291.58      308.07     22.31 o 
   4  -1   7    13710.28    13988.00    281.65 o 
   5  -1   7     1323.13     1299.12     71.33 o 
   6  -1   7     2325.07     2519.22     74.18 o 
   7  -1   7     3322.17     3171.44     88.88 o 
   8  -1   7      139.60      121.27     21.63 o 
   9  -1   7     4371.70     4523.26    121.08 o 
  10  -1   7     2445.86     2524.42     85.24 o 
  11  -1   7      483.37      470.84     40.01 o 
  12  -1   7      426.56      381.57     38.11 o 
 -17   0   7      902.70      960.11     39.16 o 
 -16   0   7     1278.34     1216.98     40.36 o 
 -15   0   7        1.43      -11.26     11.26 o 
 -14   0   7      573.77      536.54     26.84 o 
 -13   0   7       37.55        0.25     15.36 o 
 -12   0   7     2140.76     2115.09     52.48 o 
 -11   0   7     9578.88     9030.47    136.30 o 
 -10   0   7     1290.63     1204.09     27.65 o 
  -9   0   7     2505.40     2322.23     40.11 o 
  -8   0   7     1049.20      949.21     22.56 o 
  -7   0   7      194.93      212.05     23.18 o 
  -6   0   7    43651.70    42663.59    497.10 o 
  -5   0   7     2235.21     2178.14     34.51 o 
  -4   0   7     1167.66     1288.00     23.56 o 
  -3   0   7    16204.81    16653.98    181.72 o 
  -2   0   7     6082.95     6086.53     92.78 o 
  -1   0   7    29600.37    30167.60    481.04 o 
   0   0   7    21869.03    23095.91    543.73 o 
   1   0   7       92.55      117.58     24.02 o 
   2   0   7     6466.46     6501.22    139.37 o 
   3   0   7     6456.32     6369.67    139.27 o 
   4   0   7     4254.80     4331.81    103.65 o 
   5   0   7     3977.75     3920.43    114.66 o 
   6   0   7      211.99      157.71     20.27 o 
   7   0   7     3537.11     3607.97     98.06 o 
   8   0   7     4904.45     4646.02    120.65 o 
   9   0   7        8.20      -14.94     14.94 o 
  10   0   7     1498.47     1521.57     63.44 o 
  11   0   7        2.92        0.06     18.73 o 
 -17   1   7      106.81       89.49     20.64 o 
 -16   1   7      665.56      646.57     36.47 o 
 -15   1   7        3.13      -11.17     11.17 o 
 -14   1   7      160.22      144.85     16.24 o 
 -13   1   7     7849.04     7897.44    125.09 o 
 -12   1   7     2483.37     2351.86     51.00 o 
 -11   1   7      124.70      116.08     10.63 o 
 -10   1   7      123.76      132.78     12.45 o 
  -9   1   7      129.09      157.27     19.59 o 
  -8   1   7    16580.64    15438.56    359.74 o 
  -7   1   7     9987.66     9508.94    136.13 o 
  -6   1   7     1099.83     1221.40     29.11 o 
  -5   1   7        8.29       16.00      5.64 o 
  -4   1   7     8362.89     8092.11     93.43 o 
  -3   1   7     3915.52     3766.81     47.67 o 
  -2   1   7     7268.81     6793.66    181.06 o 
  -1   1   7        3.03       36.30      9.44 o 
   0   1   7      872.60      829.23     23.88 o 
   1   1   7     9828.82     9696.72    154.72 o 
   2   1   7      283.92      228.65     19.82 o 
   3   1   7    11237.73    11295.25    230.89 o 
   4   1   7      126.94      140.35     16.81 o 
   5   1   7      683.21      742.78     39.28 o 
   6   1   7     5242.78     5084.00    123.79 o 
   7   1   7     1519.83     1592.35     58.51 o 
   8   1   7     2070.94     2066.13     92.15 o 
   9   1   7      133.35      108.36     22.41 o 
  10   1   7       99.27       91.30     22.63 o 
  11   1   7     2124.80     2173.79     82.38 o 
 -17   2   7       87.29       60.39     16.40 o 
 -16   2   7      260.86      208.88     21.05 o 
 -15   2   7     4243.17     4206.29     81.32 o 
 -14   2   7     4150.07     4117.05     99.92 o 
 -13   2   7       56.20       49.03     12.73 o 
 -12   2   7       32.81       11.31     11.38 o 
 -11   2   7     1489.98     1374.40     44.32 o 
 -10   2   7     5421.28     5094.32     81.71 o 
  -9   2   7    21533.50    20891.96    253.57 o 
  -8   2   7        7.34        7.13      6.07 o 
  -7   2   7       24.91       20.82      7.92 o 
  -6   2   7     3768.27     3472.93     46.21 o 
  -5   2   7      253.90      223.02     15.01 o 
  -4   2   7    14290.12    13485.77    138.96 o 
  -3   2   7     1147.42      984.00     16.94 o 
  -2   2   7       12.29        8.08      3.53 o 
  -1   2   7    14753.06    15407.73    283.28 o 
   0   2   7     1759.91     1547.82     26.44 o 
   1   2   7    16501.95    16163.67    192.31 o 
   2   2   7     3764.15     3752.11     89.98 o 
   3   2   7        1.28       -2.35      8.33 o 
   4   2   7     4344.59     4412.73    107.09 o 
   5   2   7     6472.14     6550.85    149.71 o 
   6   2   7     1658.93     1773.22     61.05 o 
   7   2   7     2329.37     2217.93     80.56 o 
   8   2   7        0.22      -11.62     14.89 o 
   9   2   7     1503.72     1565.86     63.83 o 
  10   2   7     2060.66     2060.82     76.70 o 
  11   2   7       57.77       68.54     24.81 o 
 -17   3   7      611.43      654.75     49.88 o 
 -16   3   7     3052.35     3089.32     67.87 o 
 -15   3   7      559.60      486.02     27.67 o 
 -14   3   7      209.34      165.55     17.37 o 
 -13   3   7      304.79      276.76     20.49 o 
 -12   3   7      240.44      253.15     26.99 o 
 -11   3   7     8371.88     8287.44    115.30 o 
 -10   3   7     7808.87     7523.24    103.41 o 
  -9   3   7       23.46       14.31      5.93 o 
  -8   3   7     1856.98     1803.76     30.20 o 
  -7   3   7      107.10      114.22      8.82 o 
  -6   3   7    13243.51    13108.41    147.56 o 
  -5   3   7    19597.10    20227.38    220.90 o 
  -4   3   7     1681.63     1901.47     27.13 o 
  -3   3   7     6199.57     6106.28     68.09 o 
  -2   3   7    16890.29    17769.59    196.07 o 
  -1   3   7    10358.38    10636.70    134.27 o 
   0   3   7     8780.85     8910.51    111.17 o 
   1   3   7      161.42      145.32      7.68 o 
   2   3   7      978.46      985.12     36.87 o 
   3   3   7     8336.55     8252.65    178.05 o 
   4   3   7       70.68      108.53     39.24 o 
   5   3   7     3524.74     3459.91     92.32 o 
   6   3   7     1148.07     1221.32     49.75 o 
   7   3   7      374.15      306.69     29.09 o 
   8   3   7     4000.16     4145.65    114.02 o 
   9   3   7      482.19      444.31     37.69 o 
  10   3   7      504.36      523.29     41.22 o 
 -17   4   7      749.34      719.47     57.76 o 
 -16   4   7       98.60       82.43     34.33 o 
 -15   4   7       16.05        7.36     14.74 o 
 -14   4   7       56.38       32.71     12.86 o 
 -13   4   7     2955.61     2993.34     65.10 o 
 -12   4   7     6500.83     6426.97    109.69 o 
 -11   4   7        0.86       -4.41      7.04 o 
 -10   4   7      737.40      680.36     21.36 o 
  -9   4   7     2328.65     2237.86     38.30 o 
  -8   4   7     5373.12     5284.19     68.67 o 
  -7   4   7    15535.40    15586.19    174.85 o 
  -6   4   7     2511.34     2520.49     37.17 o 
  -5   4   7      157.58      207.60     11.62 o 
  -4   4   7     7351.02     7169.57     79.41 o 
  -3   4   7      205.99      238.71      9.28 o 
  -2   4   7    15883.69    15936.89    163.68 o 
  -1   4   7     5262.72     5338.23    103.52 o 
   0   4   7      553.20      576.59     14.70 o 
   1   4   7    11505.49    11417.34    159.53 o 
   2   4   7     4095.16     4332.62    103.22 o 
   3   4   7     3919.52     3756.51     94.22 o 
   4   4   7     1479.39     1494.30     76.10 o 
   5   4   7       96.73       97.26     17.66 o 
   6   4   7     4224.46     4495.08    116.30 o 
   7   4   7     3180.19     3407.97     98.17 o 
   8   4   7      555.75      596.71     41.14 o 
   9   4   7      142.75      138.34     25.44 o 
  10   4   7        2.33      -14.85     17.77 o 
 -17   5   7      262.94      260.35     30.59 o 
 -16   5   7      102.21       57.11     19.51 o 
 -15   5   7      749.91      835.49     48.29 o 
 -14   5   7     4219.94     4415.14     83.59 o 
 -13   5   7      215.55      188.03     17.25 o 
 -12   5   7      142.20      124.88     14.60 o 
 -11   5   7      369.09      309.48     19.14 o 
 -10   5   7      532.80      533.02     20.36 o 
  -9   5   7    10156.27    10331.25    135.13 o 
  -8   5   7     1345.18     1345.81     31.73 o 
  -7   5   7      320.74      330.39     14.85 o 
  -6   5   7     2601.93     2645.05     44.09 o 
  -5   5   7     3834.70     3876.38     58.02 o 
  -4   5   7    15568.54    15772.63    163.46 o 
  -3   5   7    10839.31    11325.32    120.22 o 
  -2   5   7      419.11      387.87     11.93 o 
  -1   5   7     1965.53     1883.45     30.50 o 
   0   5   7     7599.68     7720.96     93.89 o 
   1   5   7     2113.10     2101.32     37.03 o 
   2   5   7     4801.84     4788.22    112.88 o 
   3   5   7      127.70      115.19     25.10 o 
   4   5   7      482.36      560.20     34.40 o 
   5   5   7     7040.25     7165.73    165.07 o 
   6   5   7        0.35       -8.38     17.97 o 
   7   5   7     1379.60     1291.85     56.48 o 
   8   5   7      152.95      136.01     24.91 o 
   9   5   7      148.95      135.56     25.80 o 
 -17   6   7      127.97      136.48     23.59 o 
 -16   6   7     2625.16     2685.33    173.70 o 
 -15   6   7     1673.79     1793.82     49.91 o 
 -14   6   7       46.30       18.67     13.63 o 
 -13   6   7     1330.53     1414.83     41.84 o 
 -12   6   7      104.54      114.42     15.70 o 
 -11   6   7     5840.82     6152.85    103.10 o 
 -10   6   7     9422.75     9479.68    127.51 o 
  -9   6   7      378.94      412.57     18.00 o 
  -8   6   7      980.95     1067.18     38.09 o 
  -7   6   7     2850.54     2734.74     46.98 o 
  -6   6   7     2734.53     2755.11     46.61 o 
  -5   6   7    12306.12    11859.81    150.85 o 
  -4   6   7      297.69      278.61     13.34 o 
  -3   6   7      427.21      457.19     15.56 o 
  -2   6   7     6508.98     6321.56     79.35 o 
  -1   6   7        0.07       10.90      6.25 o 
   0   6   7    11403.30    11333.74    132.21 o 
   1   6   7     1965.22     2078.39     39.42 o 
   2   6   7      541.79      486.94     63.26 o 
   3   6   7     7755.53     8010.89    230.64 o 
   4   6   7     4268.62     4296.24    109.49 o 
   5   6   7     2789.36     2798.45     83.05 o 
   6   6   7      248.07      242.85     27.18 o 
   7   6   7        0.72      -14.00     16.65 o 
   8   6   7     3510.39     3682.00    108.44 o 
 -17   7   7     1865.34     1983.85     66.34 o 
 -16   7   7       14.43      -13.40     13.40 o 
 -15   7   7        1.01       -9.29     12.46 o 
 -14   7   7      351.14      333.33     31.67 o 
 -13   7   7     1572.93     1608.70     45.19 o 
 -12   7   7     3810.09     3860.54    136.94 o 
 -11   7   7      398.06      380.16     20.50 o 
 -10   7   7        2.41       11.64      8.46 o 
  -9   7   7     3297.02     3189.18     54.62 o 
  -8   7   7        3.36       19.22      7.53 o 
  -7   7   7     4035.55     4156.22     64.78 o 
  -6   7   7     3364.41     3328.52     54.41 o 
  -5   7   7        1.41       -1.15      6.83 o 
  -4   7   7     6978.30     6709.43     92.69 o 
  -3   7   7      852.63      860.47     21.46 o 
  -2   7   7     5403.02     5466.89     71.61 o 
  -1   7   7     3596.65     3470.58     50.21 o 
   0   7   7      320.61      297.91     19.38 o 
   1   7   7     3917.80     4100.18     71.73 o 
   2   7   7     5727.54     5698.14    167.11 o 
   3   7   7      203.03      216.97     18.59 o 
   4   7   7     2791.22     2926.89    118.41 o 
   5   7   7      189.92      193.35     24.48 o 
   6   7   7     1018.64     1085.27     52.42 o 
   7   7   7     3757.34     3786.44    109.36 o 
   8   7   7        2.22       -2.72     19.13 o 
 -16   8   7      137.45       96.82     18.56 o 
 -15   8   7      118.05      103.36     17.84 o 
 -14   8   7     5586.50     5963.62    107.76 o 
 -13   8   7     2953.87     3026.11     67.00 o 
 -12   8   7       31.06       10.84     11.47 o 
 -11   8   7     1775.39     1849.21     40.69 o 
 -10   8   7     1689.30     1718.83     38.51 o 
  -9   8   7     4408.94     4488.21     77.97 o 
  -8   8   7     6470.00     6386.95     92.76 o 
  -7   8   7       42.76       52.81      9.19 o 
  -6   8   7     1295.19     1406.00     31.92 o 
  -5   8   7     4432.06     4376.63     67.52 o 
  -4   8   7     1755.03     1735.40     35.65 o 
  -3   8   7     5817.35     5858.80     77.29 o 
  -2   8   7     1045.79     1065.07     24.25 o 
  -1   8   7       13.68       11.23      6.52 o 
   0   8   7     7055.08     6912.01     88.24 o 
   1   8   7       48.40       44.83     10.21 o 
   2   8   7     5532.22     5331.29    107.14 o 
   3   8   7      120.30      149.81     36.09 o 
   4   8   7      223.70      178.97     32.49 o 
   5   8   7     4201.28     4622.37     98.99 o 
   6   8   7     1114.08     1150.82     43.62 o 
   7   8   7      373.12      366.69     57.31 o 
 -16   9   7     1122.78     1220.02     44.53 o 
 -15   9   7     2725.64     2877.22     68.47 o 
 -14   9   7      215.45      176.97     20.32 o 
 -13   9   7      205.36      173.29     19.49 o 
 -12   9   7      811.76      762.75     28.15 o 
 -11   9   7      932.71      915.85     36.13 o 
 -10   9   7     7628.97     7695.95    110.90 o 
  -9   9   7      218.28      229.44     23.02 o 
  -8   9   7      107.30       91.10     11.76 o 
  -7   9   7     7956.05     7609.74    107.38 o 
  -6   9   7      477.93      541.87     31.93 o 
  -5   9   7     5902.98     5988.53     87.85 o 
  -4   9   7      995.99     1017.57     27.35 o 
  -3   9   7      655.83      617.79     27.61 o 
  -2   9   7     2831.84     2918.60     46.94 o 
  -1   9   7     2077.92     2150.66     38.91 o 
   0   9   7     1083.89     1087.90     26.04 o 
   1   9   7     1537.87     1518.38     47.18 o 
   2   9   7       25.34       34.80     12.99 o 
   3   9   7     2111.14     2097.08     59.35 o 
   4   9   7     2808.97     2964.92     95.65 o 
   5   9   7      210.22      218.11     28.35 o 
   6   9   7      415.82      372.79     34.24 o 
 -15  10   7      123.19       81.72     18.21 o 
 -14  10   7      245.31      213.94     22.97 o 
 -13  10   7        0.33      -11.99     11.99 o 
 -12  10   7     7401.69     7532.33    135.20 o 
 -11  10   7     2523.46     2526.96     58.36 o 
 -10  10   7        5.97       -9.17      9.17 o 
  -9  10   7     3222.17     3362.49     60.64 o 
  -8  10   7     2918.28     2961.92     55.27 o 
  -7  10   7     5782.12     6015.95     90.70 o 
  -6  10   7     4928.78     4860.77     76.70 o 
  -5  10   7      108.80       85.16     11.09 o 
  -4  10   7     2448.93     2406.38     46.38 o 
  -3  10   7     3678.32     3565.74     60.04 o 
  -2  10   7     1522.65     1531.23     32.51 o 
  -1  10   7     2487.29     2411.37     45.31 o 
   0  10   7        1.40        3.50      7.39 o 
   1  10   7     2843.72     2710.76     69.34 o 
   2  10   7     5990.36     5974.69    160.94 o 
   3  10   7      103.95      105.07     21.55 o 
   4  10   7     1200.84     1093.44     53.43 o 
   5  10   7       34.84       32.33     18.70 o 
 -15  11   7      384.31      352.34     27.37 o 
 -14  11   7      905.18      980.71     39.60 o 
 -13  11   7     2376.15     2374.39     60.16 o 
 -12  11   7        5.03      -10.40     10.40 o 
 -11  11   7      259.02      237.15     18.01 o 
 -10  11   7     2433.11     2324.21     49.81 o 
  -9  11   7     1450.45     1480.72     40.01 o 
  -8  11   7     4880.29     4741.04     77.49 o 
  -7  11   7       50.05       44.65     11.41 o 
  -6  11   7      207.16      169.11     14.40 o 
  -5  11   7     6959.46     6686.44    111.51 o 
  -4  11   7       51.99       44.30     10.60 o 
  -3  11   7     5397.30     5544.00     85.00 o 
  -2  11   7      279.95      278.24     17.59 o 
  -1  11   7     1228.44     1134.15     30.76 o 
   0  11   7     9966.32    10017.57    139.41 o 
   1  11   7     1665.60     1596.81     52.34 o 
   2  11   7      992.47      961.22     68.25 o 
   3  11   7      392.14      326.53     26.44 o 
   4  11   7        8.33        2.36     16.49 o 
 -14  12   7      243.13      253.07     24.17 o 
 -13  12   7      264.46      246.98     19.88 o 
 -12  12   7      764.12      766.27     30.21 o 
 -11  12   7       28.66       32.53     13.39 o 
 -10  12   7     3254.39     3326.14     62.99 o 
  -9  12   7     1208.09     1255.63     36.07 o 
  -8  12   7      147.90      111.12     13.93 o 
  -7  12   7     2000.74     2062.52     45.67 o 
  -6  12   7      416.73      372.61     20.35 o 
  -5  12   7     4219.42     4206.61     71.37 o 
  -4  12   7     1736.98     1677.32     44.28 o 
  -3  12   7        0.95       -8.87      8.87 o 
  -2  12   7     2283.96     2390.16     49.08 o 
  -1  12   7     4724.08     4649.52     79.77 o 
   0  12   7      571.82      539.93     59.96 o 
   1  12   7     1017.07      947.16     59.98 o 
   2  12   7        1.53       20.50     13.36 o 
   3  12   7      746.95      845.98     50.14 o 
 -13  13   7      160.26      152.28     18.06 o 
 -12  13   7     1434.93     1461.10     41.54 o 
 -11  13   7     2000.60     2073.13     49.30 o 
 -10  13   7       52.49       49.19     13.01 o 
  -9  13   7      803.52      777.81     29.15 o 
  -8  13   7     1986.56     1936.83     46.30 o 
  -7  13   7      502.51      445.83     22.89 o 
  -6  13   7     3746.11     3762.74     67.78 o 
  -5  13   7      220.76      217.19     17.01 o 
  -4  13   7      582.23      612.22     25.93 o 
  -3  13   7     4035.48     3822.64     67.82 o 
  -2  13   7       36.06       31.39     11.32 o 
  -1  13   7     1408.45     1457.72     40.77 o 
   0  13   7       23.96       25.41     17.25 o 
   1  13   7       69.64       78.91     25.01 o 
 -12  14   7      449.30      338.43     23.31 o 
 -11  14   7      180.65      120.24     16.79 o 
 -10  14   7     2003.02     1986.75     52.53 o 
  -9  14   7      178.62      174.42     17.70 o 
  -8  14   7     2208.35     2289.57     51.39 o 
  -7  14   7      653.34      548.86     40.26 o 
  -6  14   7       58.79       43.63     12.33 o 
  -5  14   7     2299.36     2393.43     52.06 o 
  -4  14   7     1863.42     1813.52     44.54 o 
  -3  14   7      828.14      865.43     30.91 o 
  -2  14   7      406.88      427.96     23.04 o 
  -1  14   7       15.46        3.65     14.22 o 
  -9  15   7     1920.69     1990.43     49.50 o 
  -8  15   7        3.30      -11.59     11.59 o 
  -7  15   7     1037.94     1059.03     35.34 o 
  -6  15   7     2731.51     2723.71     58.08 o 
  -5  15   7       38.82       42.59     13.32 o 
  -4  15   7     1277.20     1213.64     37.54 o 
  -3  15   7        9.77       -3.81     12.17 o 
  -3 -17   8      553.24      534.36     28.17 o 
  -2 -17   8       32.35       12.62     17.00 o 
  -1 -17   8       43.56        8.14     12.16 o 
   0 -17   8     2996.08     3053.28     66.84 o 
   1 -17   8     1686.65     1691.01     42.67 o 
   2 -17   8       80.98       79.44     13.64 o 
   3 -17   8        9.08       -5.62     11.91 o 
   4 -17   8      123.20       79.14     17.81 o 
   5 -17   8     2011.49     2075.27     76.13 o 
  -5 -16   8      279.80      266.13     18.43 o 
  -4 -16   8      216.43      202.97     16.65 o 
  -3 -16   8       16.33      -10.16     10.16 o 
  -2 -16   8     3297.43     3255.64     67.99 o 
  -1 -16   8     4131.22     4133.86     71.38 o 
   0 -16   8      108.78       92.66     12.94 o 
   1 -16   8      247.33      223.83     16.70 o 
   2 -16   8      261.27      228.30     17.15 o 
   3 -16   8     1229.73     1172.79     34.43 o 
   4 -16   8     2913.66     2968.11     64.87 o 
   5 -16   8      278.42      231.08     43.39 o 
   6 -16   8       36.00       21.08     19.93 o 
  -7 -15   8      168.47      163.34     16.17 o 
  -6 -15   8      280.00      263.94     17.98 o 
  -5 -15   8      170.42      146.62     14.77 o 
  -4 -15   8      613.22      619.11     30.31 o 
  -3 -15   8     2659.25     2770.55     66.29 o 
  -2 -15   8      227.26      217.60     16.04 o 
  -1 -15   8      369.16      347.90     21.80 o 
   0 -15   8      554.29      488.85     22.15 o 
   1 -15   8       37.85       17.84     10.67 o 
   2 -15   8     4840.64     4890.62     78.98 o 
   3 -15   8     1620.80     1504.39     37.09 o 
   4 -15   8        3.84        8.48     14.15 o 
   5 -15   8      527.01      516.83     42.12 o 
   6 -15   8      178.13      165.92     27.47 o 
   7 -15   8     2170.39     2257.95     80.30 o 
   8 -15   8     1343.13     1398.11    169.32 o 
  -8 -14   8      905.80      985.35     34.71 o 
  -7 -14   8        2.22       -6.20      9.81 o 
  -6 -14   8        5.01       -2.24      9.94 o 
  -5 -14   8     3968.05     4057.39     83.37 o 
  -4 -14   8      550.68      584.59     23.04 o 
  -3 -14   8      896.90      838.49     26.44 o 
  -2 -14   8        1.24       -9.84      9.84 o 
  -1 -14   8      228.02      199.45     13.78 o 
   0 -14   8     5708.72     5869.64     81.12 o 
   1 -14   8     3492.16     3496.93     55.35 o 
   2 -14   8      203.55      195.63     14.39 o 
   3 -14   8       10.95       18.47      9.35 o 
   4 -14   8      564.92      529.04     22.78 o 
   5 -14   8      951.80     1006.86     49.08 o 
   6 -14   8     4008.20     4151.76    280.82 o 
   7 -14   8       12.46       13.51     18.23 o 
   8 -14   8       45.74       34.62     20.72 o 
   9 -14   8      596.08      586.08     67.55 o 
 -10 -13   8      583.49      535.57     43.31 o 
  -9 -13   8       98.05       61.75     16.67 o 
  -8 -13   8       52.74       25.22     11.11 o 
  -7 -13   8     2414.61     2447.76     48.23 o 
  -6 -13   8     4250.52     4210.21    110.93 o 
  -5 -13   8       15.12        5.05      8.86 o 
  -4 -13   8       88.17       88.75     12.64 o 
  -3 -13   8      484.88      433.35     19.55 o 
  -2 -13   8     1557.70     1544.67     31.60 o 
  -1 -13   8     5591.72     5501.12     75.70 o 
   0 -13   8        7.87        8.69      7.41 o 
   1 -13   8       10.91       11.02      7.28 o 
   2 -13   8     2125.49     2168.38     39.35 o 
   3 -13   8      118.70      121.28     10.57 o 
   4 -13   8     6821.72     6745.50     99.39 o 
   5 -13   8     1599.31     1673.73     51.45 o 
   6 -13   8        7.31        5.71     13.05 o 
   7 -13   8      721.66      691.38     47.31 o 
   8 -13   8       45.44       41.23     20.45 o 
   9 -13   8     2633.69     2559.65    125.55 o 
 -11 -12   8      768.39      703.04     37.35 o 
 -10 -12   8       91.20       57.31     17.27 o 
  -9 -12   8      430.79      466.65     29.45 o 
  -8 -12   8     4859.53     4895.38     98.02 o 
  -7 -12   8      391.38      355.66     19.02 o 
  -6 -12   8     2229.25     2247.71     43.73 o 
  -5 -12   8       19.58       10.52      8.62 o 
  -4 -12   8        2.07       -9.62      9.66 o 
  -3 -12   8    10480.86    10626.55    125.03 o 
  -2 -12   8     3474.74     3473.94     50.71 o 
  -1 -12   8     1408.81     1393.44     29.33 o 
   0 -12   8      940.13      897.69     23.21 o 
   1 -12   8      138.61      167.16     18.76 o 
   2 -12   8     5804.71     5874.71     72.08 o 
   3 -12   8     2791.80     3027.03     44.03 o 
   4 -12   8       35.49        3.06      9.40 o 
   5 -12   8      313.10      222.01     26.63 o 
   6 -12   8     1077.97      932.73     37.87 o 
   7 -12   8     1032.57     1076.52     42.01 o 
   8 -12   8     2144.44     2264.77     64.06 o 
   9 -12   8       67.48       65.89     18.62 o 
  10 -12   8      150.08      103.34     25.47 o 
 -12 -11   8      245.86      201.02     24.97 o 
 -11 -11   8       84.79       64.89     17.33 o 
 -10 -11   8     2171.72     2279.79     94.12 o 
  -9 -11   8     1468.86     1462.02     56.88 o 
  -8 -11   8      700.94      684.13     38.23 o 
  -7 -11   8      639.23      596.99     22.15 o 
  -6 -11   8       85.68       76.99     10.97 o 
  -5 -11   8     7238.61     7048.11     96.65 o 
  -4 -11   8     9123.05     9159.52    119.55 o 
  -3 -11   8      131.33      140.55     10.02 o 
  -2 -11   8      825.47      825.97     20.55 o 
  -1 -11   8     1821.96     1882.83     36.58 o 
   0 -11   8      691.29      614.80     19.06 o 
   1 -11   8     7301.66     7546.82     87.25 o 
   2 -11   8      244.17      230.53     11.02 o 
   3 -11   8        8.56        7.77      6.13 o 
   4 -11   8     5819.45     5887.35    114.05 o 
   5 -11   8        4.05       -1.66     11.19 o 
   6 -11   8     6618.86     6493.16    125.90 o 
   7 -11   8     1515.14     1554.19     50.57 o 
   8 -11   8       58.41       59.44     16.22 o 
   9 -11   8     1955.70     2046.16     74.48 o 
  10 -11   8      390.61      332.83     27.67 o 
 -12 -10   8      828.04      912.43     44.86 o 
 -11 -10   8     1297.38     1260.34     45.58 o 
 -10 -10   8       78.65       62.73     16.25 o 
  -9 -10   8      889.38      895.07     36.54 o 
  -8 -10   8        1.98       -7.32     10.97 o 
  -7 -10   8      107.34      106.65     15.24 o 
  -6 -10   8     8489.86     8422.35    112.14 o 
  -5 -10   8      248.50      229.88     13.56 o 
  -4 -10   8      424.25      439.37     17.01 o 
  -3 -10   8      448.76      484.60     15.99 o 
  -2 -10   8      164.06      140.56      9.49 o 
  -1 -10   8    12601.37    12716.04    143.38 o 
   0 -10   8     4634.19     4592.54     57.05 o 
   1 -10   8        2.85       -0.12      4.90 o 
   2 -10   8     1292.44     1397.29     24.88 o 
   3 -10   8       40.75       45.54      6.98 o 
   4 -10   8     8609.96     8819.47    157.53 o 
   5 -10   8     2380.57     2389.06     62.85 o 
   6 -10   8      290.24      227.53     20.29 o 
   7 -10   8      937.14      921.28     38.71 o 
   8 -10   8     1894.01     1961.40     78.08 o 
   9 -10   8      591.45      603.99     34.16 o 
  10 -10   8     1897.59     1936.96     61.64 o 
  11 -10   8       61.01       32.68     17.87 o 
 -13  -9   8     2153.51     2266.78    112.61 o 
 -12  -9   8      103.92       77.26     17.71 o 
 -11  -9   8      586.44      592.03     35.21 o 
 -10  -9   8        0.29      -10.57     10.57 o 
  -9  -9   8      292.35      237.92     21.10 o 
  -8  -9   8     5318.90     5463.94    208.79 o 
  -7  -9   8     4386.33     4278.53     86.74 o 
  -6  -9   8     1236.54     1248.35     29.32 o 
  -5  -9   8      120.75      124.39     10.33 o 
  -4  -9   8      305.85      266.37     15.86 o 
  -3  -9   8     7528.42     7392.66    100.99 o 
  -2  -9   8     9553.66     9672.99    111.59 o 
  -1  -9   8      301.65      311.36     11.03 o 
   0  -9   8       49.26       49.31      5.72 o 
   1  -9   8     1511.26     1449.37     24.63 o 
   2  -9   8     2689.80     2698.21     37.49 o 
   3  -9   8    17061.63    16976.03    195.18 o 
   4  -9   8       15.07       12.27     10.79 o 
   5  -9   8       80.13       95.84     14.61 o 
   6  -9   8     3724.90     3732.61     82.96 o 
   7  -9   8       14.37       19.77     12.70 o 
   8  -9   8     3396.85     3313.95     79.51 o 
   9  -9   8     1008.20      909.83     40.30 o 
  10  -9   8      187.91      146.37     21.74 o 
  11  -9   8     2635.30     2674.79     75.40 o 
 -14  -8   8      737.36      790.48     34.56 o 
 -13  -8   8      247.11      214.69     20.46 o 
 -12  -8   8       98.78       80.14     19.67 o 
 -11  -8   8       99.56       63.93     16.36 o 
 -10  -8   8     2603.56     2805.33     95.37 o 
  -9  -8   8     6009.02     6208.24    148.09 o 
  -8  -8   8      946.64      926.37     33.94 o 
  -7  -8   8      255.10      202.36     17.25 o 
  -6  -8   8      802.28      771.12     40.62 o 
  -5  -8   8     1113.63     1116.99     25.56 o 
  -4  -8   8    10505.46    10508.53    119.97 o 
  -3  -8   8      211.55      204.73      9.96 o 
  -2  -8   8      330.69      331.05     12.24 o 
  -1  -8   8     3065.16     3173.27     39.86 o 
   0  -8   8      214.96      195.37      8.47 o 
   1  -8   8    15647.56    15296.10    147.02 o 
   2  -8   8     6766.16     6659.96     75.49 o 
   3  -8   8      361.12      362.75     17.27 o 
   4  -8   8     4517.80     4213.12     98.66 o 
   5  -8   8      871.12      807.76     32.48 o 
   6  -8   8     5952.47     5776.32    113.56 o 
   7  -8   8     4137.27     4071.91    135.83 o 
   8  -8   8        7.80        6.34     13.89 o 
   9  -8   8     2296.11     2284.63     63.98 o 
  10  -8   8     2097.02     1980.09     61.04 o 
  11  -8   8      431.69      402.00     34.25 o 
 -14  -7   8      639.79      575.65     37.16 o 
 -13  -7   8        3.75      -12.35     12.35 o 
 -12  -7   8      879.15      895.95     33.48 o 
 -11  -7   8     5223.41     5431.65    163.05 o 
 -10  -7   8      575.77      531.02     29.66 o 
  -9  -7   8      502.67      457.76     25.97 o 
  -8  -7   8      270.63      261.56     29.78 o 
  -7  -7   8      614.88      579.54     26.64 o 
  -6  -7   8     8854.80     8778.19    149.68 o 
  -5  -7   8     5123.20     5225.96     95.54 o 
  -4  -7   8      373.12      328.66     12.32 o 
  -3  -7   8      177.96      162.84      8.65 o 
  -2  -7   8     2571.55     2605.60     33.65 o 
  -1  -7   8    10160.37    10333.36    107.47 o 
   0  -7   8     8915.81     8861.35     93.48 o 
   1  -7   8       21.42       28.67      4.46 o 
   2  -7   8       12.68       17.84      4.23 o 
   3  -7   8     5383.22     5305.05    123.59 o 
   4  -7   8     1780.84     1634.89     99.25 o 
   5  -7   8     9685.40     9435.41    324.22 o 
   6  -7   8      264.50      211.08     23.10 o 
   7  -7   8      264.73      261.82     26.73 o 
   8  -7   8     4686.28     4524.73    118.91 o 
   9  -7   8      246.71      235.86     29.02 o 
  10  -7   8     1862.39     1890.93     59.52 o 
  11  -7   8      102.48       73.86     19.40 o 
 -15  -6   8      325.20      256.58     22.37 o 
 -14  -6   8      141.43      134.17     17.51 o 
 -13  -6   8     2237.10     2427.29     83.66 o 
 -12  -6   8     1524.71     1445.22     45.51 o 
 -11  -6   8      178.36      138.28     15.16 o 
 -10  -6   8      100.62       90.72     20.63 o 
  -9  -6   8        7.26        7.68     10.40 o 
  -8  -6   8     4693.81     4670.50     91.23 o 
  -7  -6   8     6093.31     5969.33    108.80 o 
  -6  -6   8        0.04       -2.66      7.66 o 
  -5  -6   8       57.35       48.65      7.48 o 
  -4  -6   8     1078.80     1068.27     25.71 o 
  -3  -6   8      817.97      778.80     25.11 o 
  -2  -6   8    17508.38    17487.36    188.00 o 
  -1  -6   8     1912.06     1744.53     26.09 o 
   0  -6   8       81.06      103.17      6.88 o 
   1  -6   8     5065.61     5289.71     62.36 o 
   2  -6   8       68.99       74.32      5.70 o 
   3  -6   8    14290.15    14470.08    331.97 o 
   4  -6   8     5672.96     5460.23    127.56 o 
   5  -6   8       54.81       31.73     13.85 o 
   6  -6   8     4359.65     4194.06    106.91 o 
   7  -6   8     3293.28     3158.72     90.03 o 
   8  -6   8     3920.99     3821.06    105.44 o 
   9  -6   8      940.61      904.17     47.28 o 
  10  -6   8       40.55       20.50     18.85 o 
  11  -6   8     1022.23     1077.75     55.99 o 
 -15  -5   8      379.56      370.91     24.84 o 
 -14  -5   8     2258.51     2440.46     74.38 o 
 -13  -5   8       22.75       -3.70     11.32 o 
 -12  -5   8      457.78      392.50     22.60 o 
 -11  -5   8      140.92      125.28     15.82 o 
 -10  -5   8      164.44      208.05     15.87 o 
  -9  -5   8    14657.86    14211.70    233.57 o 
  -8  -5   8      361.02      350.37     21.06 o 
  -7  -5   8      188.59      180.05     14.70 o 
  -6  -5   8     3336.67     3327.40     67.05 o 
  -5  -5   8     1029.93     1190.11     32.95 o 
  -4  -5   8    22275.03    22455.25    298.54 o 
  -3  -5   8    14953.49    15261.62    206.39 o 
  -2  -5   8      288.79      268.88     11.87 o 
  -1  -5   8     1932.35     1827.25     33.11 o 
   0  -5   8      210.18      145.66      8.20 o 
   1  -5   8    11235.73    11355.32    148.88 o 
   2  -5   8    18998.75    18972.55    370.46 o 
   3  -5   8      339.79      295.25     22.34 o 
   4  -5   8     2641.12     2673.28    140.45 o 
   5  -5   8     3465.85     3296.13     87.71 o 
   6  -5   8      790.22      834.25     39.70 o 
   7  -5   8     5197.63     5130.80    127.95 o 
   8  -5   8      313.01      323.60     30.13 o 
   9  -5   8      850.65      823.62     68.79 o 
  10  -5   8     1823.68     1855.37     71.61 o 
  11  -5   8       52.61       24.93     21.31 o 
 -16  -4   8     1546.32     1733.20     50.66 o 
 -15  -4   8      263.82      221.94     21.03 o 
 -14  -4   8      312.67      286.65     21.33 o 
 -13  -4   8        3.44      -11.16     11.16 o 
 -12  -4   8       74.91       54.30     12.41 o 
 -11  -4   8     4907.04     4870.02     84.36 o 
 -10  -4   8     2476.92     2241.55     48.23 o 
  -9  -4   8      558.58      526.64     22.26 o 
  -8  -4   8        1.58        6.76      7.22 o 
  -7  -4   8      133.72      131.49     16.75 o 
  -6  -4   8     8657.66     8356.45    149.47 o 
  -5  -4   8    13962.50    13469.30    258.36 o 
  -4  -4   8      347.97      422.96     25.68 o 
  -3  -4   8       39.17       39.28      5.62 o 
  -2  -4   8    10978.04    11045.83    151.76 o 
  -1  -4   8     7011.46     6941.00    118.36 o 
   0  -4   8    10605.56    10664.24    146.57 o 
   1  -4   8     2263.00     2322.92     62.38 o 
   2  -4   8     1193.22     1153.90     40.38 o 
   3  -4   8    10803.80    10147.57    210.28 o 
   4  -4   8      101.78      115.10     15.73 o 
   5  -4   8     5409.13     5282.79    125.11 o 
   6  -4   8      416.94      422.13     29.49 o 
   7  -4   8      115.71      108.60     20.22 o 
   8  -4   8     5790.05     5774.78    142.85 o 
   9  -4   8     1269.36     1313.93     56.86 o 
  10  -4   8      598.68      648.60     90.99 o 
  11  -4   8      120.19       77.97     24.05 o 
 -16  -3   8      173.94      124.52     18.50 o 
 -15  -3   8      471.77      390.07     25.14 o 
 -14  -3   8      159.31      155.09     17.16 o 
 -13  -3   8     2280.45     2429.88     64.19 o 
 -12  -3   8     7111.67     6912.42    168.20 o 
 -11  -3   8      547.37      602.45     25.54 o 
 -10  -3   8     1708.37     1524.82     37.63 o 
  -9  -3   8     1094.43     1002.61     28.79 o 
  -8  -3   8     3136.07     3069.29     55.76 o 
  -7  -3   8    23888.58    23174.38    315.56 o 
  -6  -3   8     1564.07     1699.83     35.35 o 
  -5  -3   8     1747.80     1761.51     29.41 o 
  -4  -3   8     4028.67     3587.46     49.73 o 
  -3  -3   8     1413.76     1446.28     28.55 o 
  -2  -3   8    34279.75    34693.05    453.94 o 
  -1  -3   8    12267.82    12798.08    173.86 o 
   0  -3   8      137.44      105.50      6.23 o 
   1  -3   8    10238.74    10392.48    243.84 o 
   2  -3   8     8065.50     7841.38    165.87 o 
   3  -3   8     6530.87     6271.27    310.14 o 
   4  -3   8     5581.17     5442.82    125.42 o 
   5  -3   8        0.12      -10.55     10.55 o 
   6  -3   8     4762.70     4710.75    117.37 o 
   7  -3   8     5706.39     5649.37    137.88 o 
   8  -3   8      756.70      659.97     41.18 o 
   9  -3   8     1744.01     1686.28    124.98 o 
  10  -3   8       17.86       -0.67     17.83 o 
  11  -3   8      410.06      380.20     55.63 o 
 -16  -2   8        0.03      -12.73     12.73 o 
 -15  -2   8      735.78      773.98     33.41 o 
 -14  -2   8     3699.32     3778.21     79.62 o 
 -13  -2   8      347.90      263.10     19.66 o 
 -12  -2   8     2091.70     1939.55     45.84 o 
 -11  -2   8       59.70       38.95     10.29 o 
 -10  -2   8      126.78      112.26     12.57 o 
  -9  -2   8    10277.44     9656.63    141.54 o 
  -8  -2   8     4112.30     4110.77     69.24 o 
  -7  -2   8      691.58      674.38     24.92 o 
  -6  -2   8     2775.49     2762.84     42.20 o 
  -5  -2   8     3803.51     3857.16     49.01 o 
  -4  -2   8    20111.49    19987.83    217.20 o 
  -3  -2   8    15319.69    15432.22    185.32 o 
  -2  -2   8      336.50      430.43     19.40 o 
  -1  -2   8      175.29      118.91      6.62 o 
   0  -2   8    13056.15    13267.76    274.95 o 
   1  -2   8     1838.47     1709.45     50.12 o 
   2  -2   8     8747.92     8647.56    180.73 o 
   3  -2   8        7.08      -10.09     11.81 o 
   4  -2   8      708.56      578.88     31.78 o 
   5  -2   8     9135.36     9214.86    342.57 o 
   6  -2   8      150.94      136.22     19.65 o 
   7  -2   8     5601.33     5911.16    174.79 o 
   8  -2   8      179.98      130.77     21.52 o 
   9  -2   8       10.21      -15.98     15.98 o 
  10  -2   8     2496.13     2668.47     88.80 o 
  11  -2   8      699.80      706.76     71.94 o 
 -17  -1   8       59.81       55.06     16.73 o 
 -16  -1   8     1493.78     1514.14     46.48 o 
 -15  -1   8     3119.28     3005.50    104.35 o 
 -14  -1   8      123.36      101.18     18.15 o 
 -13  -1   8        1.45       -8.96      8.96 o 
 -12  -1   8      232.56      217.17     17.13 o 
 -11  -1   8     3321.83     3200.53     61.38 o 
 -10  -1   8    15068.57    14781.41    208.02 o 
  -9  -1   8      709.59      728.06     24.29 o 
  -8  -1   8       85.16       94.94      9.60 o 
  -7  -1   8     4844.70     4627.46     65.20 o 
  -6  -1   8     1807.08     1740.24     30.51 o 
  -5  -1   8    18691.88    17723.44    194.52 o 
  -4  -1   8     3579.41     3419.11     44.44 o 
  -3  -1   8      544.47      588.17     17.30 o 
  -2  -1   8     9915.60     9991.28    140.65 o 
  -1  -1   8       68.23      108.68     13.42 o 
   0  -1   8    19019.74    19490.13    341.97 o 
   1  -1   8     5196.80     5240.44    116.30 o 
   2  -1   8      295.15      282.85     34.68 o 
   3  -1   8     7464.86     7708.09    166.31 o 
   4  -1   8     3093.76     3406.45     88.36 o 
   5  -1   8     2784.81     2757.34     78.07 o 
   6  -1   8     1236.52     1260.48     49.94 o 
   7  -1   8      130.14       79.18     19.86 o 
   8  -1   8     2205.32     2318.40     77.13 o 
   9  -1   8     3861.02     3933.63    112.57 o 
  10  -1   8       90.71       42.00     20.48 o 
  11  -1   8      733.91      695.01     68.24 o 
 -17   0   8     1676.29     1701.96     55.50 o 
 -16   0   8       29.24        8.19     13.30 o 
 -15   0   8       20.97       -3.91     12.17 o 
 -14   0   8      227.70      178.88     25.37 o 
 -13   0   8     1071.49     1049.56     34.63 o 
 -12   0   8     9065.65     8465.65    139.30 o 
 -11   0   8     2887.91     2749.04     55.57 o 
 -10   0   8      242.93      198.34     14.70 o 
  -9   0   8     1204.33     1121.47     25.83 o 
  -8   0   8      215.30      238.30     15.56 o 
  -7   0   8    10916.93    10261.20    130.08 o 
  -6   0   8     4779.71     4730.97     65.90 o 
  -5   0   8     1165.85     1304.20     25.34 o 
  -4   0   8    14007.35    14342.95    159.10 o 
  -3   0   8     2836.17     2947.12     43.49 o 
  -2   0   8     7928.59     8077.60    116.21 o 
  -1   0   8     9084.63     9163.61    177.14 o 
   0   0   8      208.39      203.76     10.52 o 
   1   0   8     2918.99     2887.89     73.05 o 
   2   0   8     5972.31     5747.49    128.24 o 
   3   0   8     1357.41     1271.92     44.65 o 
   4   0   8     3092.52     3130.27     83.37 o 
   5   0   8      177.28      154.99     19.23 o 
   6   0   8      449.54      416.76     35.44 o 
   7   0   8     6661.28     6650.23    220.83 o 
   8   0   8      303.52      251.01     27.94 o 
   9   0   8     1392.95     1317.08     77.27 o 
  10   0   8       35.52        5.23     19.32 o 
  11   0   8       74.87       73.35     24.01 o 
 -17   1   8      111.07       56.12     16.91 o 
 -16   1   8       56.05       14.84     13.46 o 
 -15   1   8       62.41       40.65     14.35 o 
 -14   1   8     3484.16     3344.02     91.13 o 
 -13   1   8     3853.36     3666.76     85.71 o 
 -12   1   8       65.97       51.15     13.50 o 
 -11   1   8      107.51      102.22     12.63 o 
 -10   1   8      148.19      115.62     13.41 o 
  -9   1   8     5463.64     5619.11     79.78 o 
  -8   1   8    14925.95    14563.34    242.59 o 
  -7   1   8      780.81      788.85     26.70 o 
  -6   1   8      394.21      381.90     13.83 o 
  -5   1   8      610.43      497.58     15.59 o 
  -4   1   8      788.72      846.51     20.85 o 
  -3   1   8    10241.71    10026.15    125.78 o 
  -2   1   8      574.91      489.98     19.41 o 
  -1   1   8        9.57       12.60      7.59 o 
   0   1   8     6961.97     6438.69    105.39 o 
   1   1   8     1255.72     1274.01     42.80 o 
   2   1   8     7431.53     7289.38    157.55 o 
   3   1   8     1078.53     1091.14     43.74 o 
   4   1   8      553.97      566.40     38.11 o 
   5   1   8     5108.07     5236.44    126.98 o 
   6   1   8     1903.08     1855.91     64.37 o 
   7   1   8      710.99      790.25     67.19 o 
   8   1   8      579.04      547.44     39.09 o 
   9   1   8        9.45       -2.57     16.52 o 
  10   1   8     1601.55     1712.19     71.83 o 
 -17   2   8       16.89       12.77     14.49 o 
 -16   2   8     1276.77     1318.60     46.94 o 
 -15   2   8     3696.02     3716.61     75.54 o 
 -14   2   8        3.11      -10.09     10.72 o 
 -13   2   8      188.10      160.24     16.00 o 
 -12   2   8     1669.54     1591.76     41.35 o 
 -11   2   8      972.91      933.48     29.54 o 
 -10   2   8    19147.44    18894.94    260.68 o 
  -9   2   8      811.47      741.96     30.55 o 
  -8   2   8      157.67      193.21     12.69 o 
  -7   2   8     5601.96     5620.86     70.40 o 
  -6   2   8        8.19       17.02      8.26 o 
  -5   2   8    10465.11    10280.43    109.48 o 
  -4   2   8     4052.05     4115.73     49.30 o 
  -3   2   8       91.23       48.91      5.44 o 
  -2   2   8    16251.21    16761.78    206.13 o 
  -1   2   8     5126.69     5117.39     75.16 o 
   0   2   8     3217.21     3053.47     50.54 o 
   1   2   8     4893.57     4958.11    113.16 o 
   2   2   8       25.34       17.72     10.48 o 
   3   2   8     3076.52     3307.86     86.25 o 
   4   2   8     3392.15     3414.21     90.32 o 
   5   2   8      490.21      470.51     33.33 o 
   6   2   8     5660.85     5638.21    138.32 o 
   7   2   8       12.28      -11.94     39.13 o 
   8   2   8      427.43      433.77     36.54 o 
   9   2   8     3660.41     3765.37    111.18 o 
  10   2   8      117.66      123.19     26.97 o 
 -17   3   8     1967.77     2112.95     65.87 o 
 -16   3   8      233.23      189.54     23.68 o 
 -15   3   8      426.27      333.38     23.48 o 
 -14   3   8      101.50       75.63     13.85 o 
 -13   3   8       32.57       41.06     11.58 o 
 -12   3   8     6475.38     6443.22    107.69 o 
 -11   3   8     3849.04     3586.52     59.26 o 
 -10   3   8       82.85       75.24      9.99 o 
  -9   3   8     3346.36     3321.16     53.82 o 
  -8   3   8     6091.34     6229.46     78.12 o 
  -7   3   8     7745.70     7974.18     95.68 o 
  -6   3   8    19391.19    19998.27    220.12 o 
  -5   3   8      250.46      262.18     10.12 o 
  -4   3   8      652.43      605.63     14.31 o 
  -3   3   8    15004.93    15255.19    157.55 o 
  -2   3   8      182.44      184.62     12.13 o 
  -1   3   8    15181.29    15082.33    191.47 o 
   0   3   8        6.77       -0.80      5.89 o 
   1   3   8      585.48      592.94     30.04 o 
   2   3   8    10147.92    10280.00    214.68 o 
   3   3   8      252.12      237.63     25.04 o 
   4   3   8     3174.17     3369.74     91.25 o 
   5   3   8     1001.12      936.36     44.76 o 
   6   3   8       13.63       -3.55     14.77 o 
   7   3   8     4071.76     4532.10    218.25 o 
   8   3   8     1775.47     1691.55     66.83 o 
   9   3   8      381.06      401.73     44.90 o 
 -17   4   8        0.51      -21.16     21.16 o 
 -16   4   8       34.48       18.46     16.50 o 
 -15   4   8       23.32      -14.89     14.89 o 
 -14   4   8     1603.70     1786.74     55.97 o 
 -13   4   8     4711.79     4938.04    103.73 o 
 -12   4   8      275.22      258.49     26.08 o 
 -11   4   8       39.98       19.21      9.98 o 
 -10   4   8     1824.88     1820.96     42.97 o 
  -9   4   8      909.30      950.72     24.71 o 
  -8   4   8    16029.00    15669.58    177.34 o 
  -7   4   8     3219.51     3306.82     47.16 o 
  -6   4   8      217.73      217.43     10.53 o 
  -5   4   8     8597.94     8371.50     99.32 o 
  -4   4   8      919.94      914.00     18.52 o 
  -3   4   8    15364.04    15269.02    158.60 o 
  -2   4   8     2408.47     2671.04     39.24 o 
  -1   4   8       66.84       84.99     13.05 o 
   0   4   8     7005.41     6792.35    101.05 o 
   1   4   8     6820.75     6992.15    153.11 o 
   2   4   8     1446.54     1440.75     49.71 o 
   3   4   8      593.51      570.75     32.38 o 
   4   4   8      397.29      329.24     37.50 o 
   5   4   8     4184.09     4392.94    231.27 o 
   6   4   8     5106.07     4971.84    133.51 o 
   7   4   8       79.37      120.43     23.71 o 
   8   4   8      754.13      700.39     44.82 o 
   9   4   8        2.52       13.77     19.58 o 
 -17   5   8        0.68      -16.13     16.13 o 
 -16   5   8      230.72      203.37     26.69 o 
 -15   5   8     4144.67     4473.94    102.07 o 
 -14   5   8      423.34      446.41     36.45 o 
 -13   5   8      152.97      154.64     16.89 o 
 -12   5   8      161.54      159.65     15.56 o 
 -11   5   8       25.83       -1.41      9.33 o 
 -10   5   8     8660.63     9003.89    151.28 o 
  -9   5   8     5241.02     5381.49     79.27 o 
  -8   5   8      109.18       94.24      9.84 o 
  -7   5   8      797.02      758.84     21.80 o 
  -6   5   8     5296.85     5261.55     75.68 o 
  -5   5   8     5260.56     5186.46     74.29 o 
  -4   5   8     7275.00     7501.76     92.16 o 
  -3   5   8      212.05      233.56      9.95 o 
  -2   5   8     3439.44     3484.76     48.94 o 
  -1   5   8     4869.78     4746.44     60.51 o 
   0   5   8      133.55      134.48     10.10 o 
   1   5   8     8090.26     8148.82    209.21 o 
   2   5   8      700.23      772.76     36.26 o 
   3   5   8     1258.20     1196.40     74.10 o 
   4   5   8     6452.67     6379.91    150.04 o 
   5   5   8      250.82      306.11     29.22 o 
   6   5   8     1929.21     1875.54     68.37 o 
   7   5   8       56.85       60.80     21.40 o 
   8   5   8       26.15       60.94     22.03 o 
 -17   6   8     1700.49     1992.55     79.61 o 
 -16   6   8     1745.87     1771.00     60.60 o 
 -15   6   8        1.63      -12.13     12.13 o 
 -14   6   8       91.64       79.29     15.36 o 
 -13   6   8     1332.42     1332.80     41.57 o 
 -12   6   8     1475.04     1477.79     41.66 o 
 -11   6   8     6089.69     5967.86    101.46 o 
 -10   6   8      316.71      284.83     16.16 o 
  -9   6   8      508.49      481.93     19.54 o 
  -8   6   8     2534.28     2544.41     45.93 o 
  -7   6   8       37.17       31.77      7.81 o 
  -6   6   8    11229.29    11484.37    148.16 o 
  -5   6   8      230.91      215.22     12.87 o 
  -4   6   8     1650.42     1633.88     30.44 o 
  -3   6   8    10436.99    10483.74    124.12 o 
  -2   6   8       20.63       18.85      6.23 o 
  -1   6   8     7093.91     6879.11     95.29 o 
   0   6   8     2478.77     2451.08     48.93 o 
   1   6   8       38.57       56.18     11.10 o 
   2   6   8     8023.65     8310.78    148.92 o 
   3   6   8     3428.86     3527.47     95.16 o 
   4   6   8     1332.21     1360.06     57.39 o 
   5   6   8     1703.28     1752.67     64.47 o 
   6   6   8       14.93      -12.05     15.21 o 
   7   6   8     2902.83     2781.04     90.56 o 
   8   6   8     2283.04     2374.07     95.75 o 
 -16   7   8       26.14       -7.95     16.69 o 
 -15   7   8      266.61      290.73     25.39 o 
 -14   7   8      326.54      331.98     23.68 o 
 -13   7   8     6115.55     6152.00    108.11 o 
 -12   7   8     1319.43     1366.20     41.21 o 
 -11   7   8      101.25      137.10     19.39 o 
 -10   7   8     3595.79     3688.65     62.46 o 
  -9   7   8     1595.01     1574.76     35.97 o 
  -8   7   8     3608.18     3676.30     60.62 o 
  -7   7   8     2421.93     2424.00     45.06 o 
  -6   7   8     1249.07     1275.48     30.23 o 
  -5   7   8     5116.28     5224.33     77.06 o 
  -4   7   8     3498.53     3429.16     51.23 o 
  -3   7   8     4411.33     4394.06     61.40 o 
  -2   7   8     4155.28     3976.14     56.65 o 
  -1   7   8       33.06       36.23      7.22 o 
   0   7   8     1121.11     1128.17     31.95 o 
   1   7   8     4041.23     4101.08     87.59 o 
   2   7   8      352.96      286.24     27.22 o 
   3   7   8     3500.27     3618.98     80.07 o 
   4   7   8      127.05      111.10     20.75 o 
   5   7   8     1040.08     1023.58     96.49 o 
   6   7   8     3654.26     3961.13    112.89 o 
   7   7   8      223.05      205.34     29.40 o 
 -16   8   8        1.51      -13.48     13.48 o 
 -15   8   8     2683.11     2975.04     79.80 o 
 -14   8   8     2673.51     2824.84     65.85 o 
 -13   8   8      270.69      241.16     21.66 o 
 -12   8   8     1073.88     1113.91     49.13 o 
 -11   8   8     2546.74     2482.10     49.71 o 
 -10   8   8     2786.99     2786.22     52.93 o 
  -9   8   8     8952.55     9119.13    126.16 o 
  -8   8   8       61.69       39.75     11.38 o 
  -7   8   8      532.85      549.80     24.06 o 
  -6   8   8     5991.96     5848.64     86.37 o 
  -5   8   8      297.61      264.66     15.13 o 
  -4   8   8     6868.28     6866.87     97.16 o 
  -3   8   8       19.40       18.08      7.15 o 
  -2   8   8        6.11       15.94      7.10 o 
  -1   8   8    11682.64    11524.91    137.63 o 
   0   8   8     1351.46     1317.64     43.58 o 
   1   8   8     4589.56     4566.31     96.28 o 
   2   8   8      213.01      182.99     23.24 o 
   3   8   8        7.67      -14.11     14.11 o 
   4   8   8     5122.00     5035.52    257.49 o 
   5   8   8     2297.36     2163.95     77.99 o 
   6   8   8      336.18      312.34     32.46 o 
 -16   9   8     2492.51     2682.12    110.43 o 
 -15   9   8      150.40      168.47     20.71 o 
 -14   9   8       32.83       21.47     15.04 o 
 -13   9   8      108.88       82.35     16.47 o 
 -12   9   8      504.18      505.05     32.67 o 
 -11   9   8     5523.71     5675.96    107.79 o 
 -10   9   8      362.28      331.86     19.14 o 
  -9   9   8       54.59       46.23     11.14 o 
  -8   9   8     1827.67     1853.31     42.48 o 
  -7   9   8     2011.52     1967.17     41.93 o 
  -6   9   8     6086.51     6013.08     89.48 o 
  -5   9   8     2258.36     2322.18     45.49 o 
  -4   9   8      104.99      100.83     11.32 o 
  -3   9   8     4250.10     4014.49     59.92 o 
  -2   9   8     4851.84     4845.98     68.77 o 
  -1   9   8     2319.80     2143.57     43.70 o 
   0   9   8     2387.07     2389.06     62.83 o 
   1   9   8       11.69      -10.50     10.50 o 
   2   9   8     2709.78     2663.52     72.66 o 
   3   9   8     3997.87     3890.16    167.68 o 
   4   9   8       12.00       31.04     17.41 o 
   5   9   8      538.92      512.60     40.40 o 
 -15  10   8      256.95      237.25     23.40 o 
 -14  10   8      171.75      144.85     19.24 o 
 -13  10   8     2144.64     2165.60     90.49 o 
 -12  10   8     2250.96     2300.06     57.65 o 
 -11  10   8       80.34       58.74     12.73 o 
 -10  10   8      607.48      570.51     24.98 o 
  -9  10   8      434.40      334.23     19.41 o 
  -8  10   8     3841.41     3766.03     65.52 o 
  -7  10   8     6672.72     6677.32     99.09 o 
  -6  10   8      148.69      110.52     13.12 o 
  -5  10   8     1996.92     2007.24     42.85 o 
  -4  10   8     6995.68     6914.21    100.34 o 
  -3  10   8        1.04       -3.56      9.02 o 
  -2  10   8     6025.20     6078.05     83.61 o 
  -1  10   8       98.64      131.42     16.62 o 
   0  10   8     1288.08     1215.16     44.89 o 
   1  10   8     5917.20     5697.91    118.64 o 
   2  10   8      633.71      664.49     35.06 o 
   3  10   8      841.00      912.78     50.30 o 
   4  10   8        0.89       -5.94     16.30 o 
 -14  11   8     1154.00     1324.68     46.46 o 
 -13  11   8      102.61       89.70     17.14 o 
 -12  11   8      118.29      119.34     15.25 o 
 -11  11   8     1186.07     1147.23     34.85 o 
 -10  11   8      441.58      437.82     22.80 o 
  -9  11   8     6961.23     6949.18    117.11 o 
  -8  11   8     1520.78     1497.36     38.53 o 
  -7  11   8      734.79      734.92     26.73 o 
  -6  11   8     5288.43     5279.55     84.00 o 
  -5  11   8      260.93      215.52     16.57 o 
  -4  11   8     3522.20     3695.37     64.46 o 
  -3  11   8      560.83      541.54     23.04 o 
  -2  11   8       20.81        3.45     10.12 o 
  -1  11   8     6097.32     6010.80    103.51 o 
   0  11   8     2498.32     2539.78    120.01 o 
   1  11   8      364.54      348.68     26.73 o 
   2  11   8      153.28      173.27     45.13 o 
   3  11   8        6.79       23.59     17.98 o 
 -14  12   8       20.97      -14.29     14.29 o 
 -13  12   8      460.98      435.39     24.47 o 
 -12  12   8      186.34      161.72     17.48 o 
 -11  12   8     2526.88     2532.58     56.61 o 
 -10  12   8     1582.56     1523.28     40.75 o 
  -9  12   8       54.88       27.72     12.13 o 
  -8  12   8     1259.48     1271.13     35.95 o 
  -7  12   8     1566.81     1564.38     43.29 o 
  -6  12   8     1608.53     1576.27     46.56 o 
  -5  12   8     2171.03     2163.31     47.30 o 
  -4  12   8       24.89       23.67     10.85 o 
  -3  12   8      711.13      733.57     27.19 o 
  -2  12   8     4304.99     4308.97     76.32 o 
  -1  12   8        6.88        3.82     13.02 o 
   0  12   8     1119.44     1050.10     43.51 o 
   1  12   8        1.01        0.26     13.34 o 
   2  12   8      256.15      252.68     25.89 o 
 -12  13   8     1927.28     1967.57     49.18 o 
 -11  13   8       95.70       73.87     15.03 o 
 -10  13   8      414.98      341.05     21.99 o 
  -9  13   8     2789.79     2714.82     88.00 o 
  -8  13   8       32.61       29.30     11.77 o 
  -7  13   8     2895.80     2685.19     55.60 o 
  -6  13   8      457.54      410.09     22.45 o 
  -5  13   8      208.65      190.69     16.86 o 
  -4  13   8     3452.04     3500.66     67.12 o 
  -3  13   8      477.19      433.05     22.84 o 
  -2  13   8     1256.31     1250.85     41.26 o 
  -1  13   8      145.14      121.17     19.21 o 
   0  13   8        4.45      -11.53     16.85 o 
 -11  14   8     1996.78     2098.57     70.02 o 
 -10  14   8      682.03      605.11     33.22 o 
  -9  14   8     1183.68     1233.74     46.49 o 
  -8  14   8      984.51      978.40     34.31 o 
  -7  14   8       29.04       23.30     12.46 o 
  -6  14   8     2195.54     2248.89     52.07 o 
  -5  14   8     1994.28     2095.78     49.14 o 
  -4  14   8      217.57      232.27     18.77 o 
  -3  14   8      820.87      853.21     31.81 o 
  -2  14   8       10.97       -9.55     14.90 o 
  -2 -17   9        0.52      -11.48     11.48 o 
  -1 -17   9     2518.89     2619.62     53.63 o 
   0 -17   9     2394.21     2443.15     52.39 o 
   1 -17   9      101.79      128.81     15.52 o 
   2 -17   9        6.24        3.37     11.41 o 
   3 -17   9      332.48      298.47     22.91 o 
  -5 -16   9       79.08       61.95     13.85 o 
  -4 -16   9        1.31      -10.20     10.20 o 
  -3 -16   9     1135.62     1086.49     32.94 o 
  -2 -16   9     3085.58     3196.68     81.87 o 
  -1 -16   9        3.74       12.91      9.71 o 
   0 -16   9      611.06      579.57     24.96 o 
   1 -16   9      187.91      156.81     15.61 o 
   2 -16   9      390.91      346.04     20.37 o 
   3 -16   9     3036.75     3080.48     59.13 o 
   4 -16   9      399.74      418.37     53.57 o 
   5 -16   9        0.46       12.46     29.67 o 
  -7 -15   9      384.77      334.53     20.31 o 
  -6 -15   9      125.63      117.96     14.31 o 
  -5 -15   9      177.50      143.24     15.18 o 
  -4 -15   9     2392.34     2462.92     66.83 o 
  -3 -15   9       11.23        1.58      9.15 o 
  -2 -15   9      269.78      284.50     14.90 o 
  -1 -15   9      228.38      205.60     13.22 o 
   0 -15   9       13.64       -3.45      9.40 o 
   1 -15   9     4796.24     4880.17     78.93 o 
   2 -15   9     2390.78     2418.19     51.78 o 
   3 -15   9        7.82        1.22      9.59 o 
   4 -15   9      309.50      262.33     43.13 o 
   5 -15   9      245.66      187.17     39.33 o 
   6 -15   9     1551.46     1529.15     97.32 o 
   7 -15   9     2005.90     2115.15     79.08 o 
  -8 -14   9       30.38        0.69     12.40 o 
  -7 -14   9        3.25      -13.32     13.36 o 
  -6 -14   9     2238.98     2337.04     47.96 o 
  -5 -14   9     2574.33     2698.64     56.21 o 
  -4 -14   9      119.24       98.83     12.05 o 
  -3 -14   9        1.87       -2.10      8.87 o 
  -2 -14   9       22.94       10.34      8.45 o 
  -1 -14   9     3484.58     3636.74     52.18 o 
   0 -14   9     3473.48     3573.28     70.17 o 
   1 -14   9      123.87      123.37     11.78 o 
   2 -14   9        9.94       -0.44      7.89 o 
   3 -14   9      469.33      479.42     21.15 o 
   4 -14   9      342.59      244.27     41.00 o 
   5 -14   9     3912.69     4090.78    153.55 o 
   6 -14   9      232.96      222.54     28.22 o 
   7 -14   9        1.32       -2.74     17.77 o 
   8 -14   9      680.20      619.19     74.94 o 
 -10 -13   9      188.31      166.31     22.61 o 
  -9 -13   9       50.67       29.89     19.66 o 
  -8 -13   9     1571.02     1558.24     50.85 o 
  -7 -13   9     4051.38     4051.93     68.11 o 
  -6 -13   9        1.29        3.89      9.74 o 
  -5 -13   9      248.86      245.08     15.83 o 
  -4 -13   9      208.29      178.01     14.42 o 
  -3 -13   9      519.73      472.47     20.63 o 
  -2 -13   9     6189.13     6506.01     84.16 o 
  -1 -13   9      647.71      684.19     21.62 o 
   0 -13   9      117.58      143.64     13.95 o 
   1 -13   9     2789.74     2926.98     47.89 o 
   2 -13   9      116.34      119.10     11.34 o 
   3 -13   9     5396.72     5445.14     93.52 o 
   4 -13   9     3135.89     3204.08     94.11 o 
   5 -13   9        3.54       -1.50     13.21 o 
   6 -13   9      705.64      738.86     36.59 o 
   7 -13   9      480.89      442.85     29.95 o 
   8 -13   9     1228.04     1332.92     62.09 o 
   9 -13   9     1575.10     1700.02     72.61 o 
 -11 -12   9        8.34      -14.66     14.66 o 
 -10 -12   9      144.38      138.28     20.53 o 
  -9 -12   9     2723.62     2716.16     69.55 o 
  -8 -12   9      804.89      879.21     48.00 o 
  -7 -12   9      501.02      439.30     20.63 o 
  -6 -12   9       95.83       63.86     10.77 o 
  -5 -12   9       67.54       52.52     10.73 o 
  -4 -12   9     8683.55     8907.14    118.48 o 
  -3 -12   9     4292.51     4324.68     60.97 o 
  -2 -12   9      172.00      159.19     11.24 o 
  -1 -12   9      595.88      593.76     18.05 o 
   0 -12   9      526.82      441.48     15.82 o 
   1 -12   9     2895.39     2888.52     46.45 o 
   2 -12   9     3518.16     3416.70     52.15 o 
   3 -12   9       45.76       38.91     13.70 o 
   4 -12   9      273.43      260.25     24.53 o 
   5 -12   9     1241.48     1204.19     43.70 o 
   6 -12   9      535.00      587.88     33.78 o 
   7 -12   9     2915.70     2937.24     75.11 o 
   8 -12   9      250.08      201.84     23.90 o 
   9 -12   9       33.62       32.16     17.17 o 
 -12 -11   9        2.04      -15.07     15.07 o 
 -11 -11   9     1257.23     1389.51     50.90 o 
 -10 -11   9     1164.47     1266.27     46.83 o 
  -9 -11   9      342.89      337.30     25.42 o 
  -8 -11   9      320.18      295.05     23.19 o 
  -7 -11   9      606.21      602.04     29.32 o 
  -6 -11   9     1793.88     1849.24     51.83 o 
  -5 -11   9    10566.10    10590.91    136.91 o 
  -4 -11   9      129.82      112.47     11.15 o 
  -3 -11   9     1620.49     1576.58     32.30 o 
  -2 -11   9     2584.14     2529.73     40.33 o 
  -1 -11   9      496.20      397.53     16.16 o 
   0 -11   9     8393.21     8588.51     96.36 o 
   1 -11   9     1861.51     1980.78     35.29 o 
   2 -11   9      142.94      119.14      9.18 o 
   3 -11   9     2144.77     2005.70     53.89 o 
   4 -11   9     1620.83     1539.43     47.35 o 
   5 -11   9     6201.49     6092.63    120.48 o 
   6 -11   9     1241.64     1337.69     54.06 o 
   7 -11   9      170.67      130.04     19.04 o 
   8 -11   9     1660.52     1661.22     55.68 o 
   9 -11   9     1163.70     1160.41     67.20 o 
  10 -11   9      571.78      531.80     54.37 o 
 -12 -10   9     1357.54     1431.64     51.06 o 
 -11 -10   9       22.43       -0.29     13.76 o 
 -10 -10   9      120.35      116.32     23.36 o 
  -9 -10   9        1.04       -2.46     11.95 o 
  -8 -10   9      460.90      407.29     25.90 o 
  -7 -10   9     4854.46     4886.50     97.69 o 
  -6 -10   9      922.30      882.38     25.88 o 
  -5 -10   9       50.18       25.06      8.50 o 
  -4 -10   9      313.06      311.12     20.14 o 
  -3 -10   9       14.36        0.37      6.51 o 
  -2 -10   9     9399.85     9406.23    110.50 o 
  -1 -10   9     5426.61     5373.30     68.58 o 
   0 -10   9        4.93        2.18      5.65 o 
   1 -10   9     1138.41     1156.27     20.66 o 
   2 -10   9      747.79      776.45     18.77 o 
   3 -10   9     3308.61     3338.79     74.75 o 
   4 -10   9     5638.67     5699.96    112.33 o 
   5 -10   9        3.80       -1.79     12.16 o 
   6 -10   9      579.12      591.78     34.20 o 
   7 -10   9     2410.54     2396.70     68.68 o 
   8 -10   9      247.48      236.27     24.73 o 
   9 -10   9     1965.77     1894.35     60.17 o 
  10 -10   9      124.26      100.63     20.89 o 
 -13  -9   9      445.64      423.12     31.40 o 
 -12  -9   9      544.51      568.09     42.53 o 
 -11  -9   9        6.29      -12.44     12.44 o 
 -10  -9   9        2.81      -14.00     14.00 o 
  -9  -9   9     4215.72     4174.46     92.98 o 
  -8  -9   9     5728.55     5779.00    182.55 o 
  -7  -9   9      417.00      418.52     29.95 o 
  -6  -9   9        0.41       -8.72      8.72 o 
  -5  -9   9      652.10      652.98     20.49 o 
  -4  -9   9     4881.97     5033.18     65.29 o 
  -3  -9   9     8868.03     9005.97    105.63 o 
  -2  -9   9        0.92       12.27     10.07 o 
  -1  -9   9      264.54      253.60     11.24 o 
   0  -9   9     1551.95     1549.25     25.13 o 
   1  -9   9      730.43      673.55     20.84 o 
   2  -9   9    11541.77    11566.14    149.72 o 
   3  -9   9     1905.35     1850.06     50.33 o 
   4  -9   9       99.68       80.57     14.95 o 
   5  -9   9     2495.21     2461.71     78.19 o 
   6  -9   9      274.84      301.94     23.57 o 
   7  -9   9     3568.11     3510.23     94.93 o 
   8  -9   9     1035.67      986.42     41.41 o 
   9  -9   9       40.25        1.11     15.87 o 
  10  -9   9     2361.05     2453.89     71.42 o 
 -14  -8   9       60.62       40.20     15.41 o 
 -13  -8   9      129.27       93.55     15.98 o 
 -12  -8   9        3.43       -2.05     13.84 o 
 -11  -8   9     1267.01     1241.92     66.79 o 
 -10  -8   9     4080.90     3966.61     86.48 o 
  -9  -8   9       82.53       63.63     14.30 o 
  -8  -8   9      439.64      326.49     24.32 o 
  -7  -8   9     1836.17     1818.27     57.73 o 
  -6  -8   9      568.23      585.51     40.64 o 
  -5  -8   9     6582.19     6571.34    117.77 o 
  -4  -8   9     1491.15     1466.50     27.86 o 
  -3  -8   9        9.24        6.49      5.53 o 
  -2  -8   9     4427.77     4588.43     59.08 o 
  -1  -8   9      867.86      843.48     17.44 o 
   0  -8   9    11729.91    11830.25    123.05 o 
   1  -8   9     9015.21     8738.65     96.31 o 
   2  -8   9        8.58        9.09      9.53 o 
   3  -8   9     2646.95     2669.34     74.45 o 
   4  -8   9     1770.21     1733.09     58.54 o 
   5  -8   9     2866.80     2749.10     79.99 o 
   6  -8   9     4545.77     4265.24    111.30 o 
   7  -8   9       14.42       -2.89     19.92 o 
   8  -8   9     1270.73     1246.54     87.29 o 
   9  -8   9     3671.87     3388.16     83.92 o 
  10  -8   9      189.19      165.11     33.29 o 
 -14  -7   9       82.98       55.84     15.09 o 
 -13  -7   9      199.33      159.89     17.73 o 
 -12  -7   9     3143.25     3157.84    121.45 o 
 -11  -7   9     1301.28     1276.19     49.15 o 
 -10  -7   9      541.73      452.07     49.40 o 
  -9  -7   9       19.22       -6.96     11.19 o 
  -8  -7   9      677.12      641.84     28.99 o 
  -7  -7   9     9822.94     9491.73    163.12 o 
  -6  -7   9     4535.13     4641.73    102.11 o 
  -5  -7   9       21.26       15.60     11.81 o 
  -4  -7   9      283.00      305.61     15.47 o 
  -3  -7   9     1657.39     1492.34     33.33 o 
  -2  -7   9     1522.69     1367.09     22.23 o 
  -1  -7   9    11965.52    11786.54    130.84 o 
   0  -7   9      389.43      438.94     25.93 o 
   1  -7   9        6.33        8.91      4.34 o 
   2  -7   9     4893.74     4735.01    112.25 o 
   3  -7   9     1014.07      927.71     39.62 o 
   4  -7   9     5694.90     5568.38    158.89 o 
   5  -7   9      337.39      313.34     27.74 o 
   6  -7   9      115.41      122.21     25.28 o 
   7  -7   9     3464.19     3413.83     97.56 o 
   8  -7   9      750.27      745.15     44.87 o 
   9  -7   9     1916.95     1917.01    135.56 o 
  10  -7   9      340.35      363.65     36.22 o 
  11  -7   9       14.22      -12.00     17.05 o 
 -15  -6   9       32.90       12.93     14.95 o 
 -14  -6   9     1767.91     1888.66     70.94 o 
 -13  -6   9     1954.47     1900.32     76.63 o 
 -12  -6   9      227.02      174.78     17.59 o 
 -11  -6   9      186.57      150.63     15.46 o 
 -10  -6   9      132.70      113.15     19.16 o 
  -9  -6   9     3034.80     3004.84     68.68 o 
  -8  -6   9    11752.15    11496.93    193.44 o 
  -7  -6   9       25.00       16.12      9.66 o 
  -6  -6   9      238.15      210.20     21.32 o 
  -5  -6   9     1157.74     1110.10     41.02 o 
  -4  -6   9      104.61       80.28      8.98 o 
  -3  -6   9    14681.01    14477.42    197.62 o 
  -2  -6   9     3848.19     3909.10     61.84 o 
  -1  -6   9      589.50      594.25     17.74 o 
   0  -6   9     4940.10     4902.88     65.90 o 
   1  -6   9     2134.12     2250.44     83.15 o 
   2  -6   9    10495.67    10363.46    215.17 o 
   3  -6   9     2818.36     2979.20     79.82 o 
   4  -6   9       15.02        8.90     11.28 o 
   5  -6   9     4644.60     4631.34    116.07 o 
   6  -6   9     4160.20     4102.77    108.12 o 
   7  -6   9     1216.21     1175.11     51.21 o 
   8  -6   9     2375.69     2431.64     80.73 o 
   9  -6   9       30.81       16.86     19.27 o 
  10  -6   9     1017.99     1055.92     54.56 o 
  11  -6   9     1573.26     1730.18     74.25 o 
 -15  -5   9     1859.57     1857.14     51.54 o 
 -14  -5   9       49.44       29.79     13.73 o 
 -13  -5   9      762.22      684.75     30.18 o 
 -12  -5   9      131.22       79.71     13.93 o 
 -11  -5   9      513.34      537.21     25.59 o 
 -10  -5   9     9555.12     9345.75    202.71 o 
  -9  -5   9     3057.03     3093.38     59.64 o 
  -8  -5   9     1581.98     1618.60     44.60 o 
  -7  -5   9      127.57      115.69     12.98 o 
  -6  -5   9       67.59       79.51     15.94 o 
  -5  -5   9    10735.37    10474.48    172.77 o 
  -4  -5   9    10918.20    11199.69    181.96 o 
  -3  -5   9      355.73      367.45     14.67 o 
  -2  -5   9     4455.99     4297.89     66.53 o 
  -1  -5   9     4103.55     4269.10     79.18 o 
   0  -5   9     3685.42     3491.54     55.74 o 
   1  -5   9    10367.45    10750.89    220.26 o 
   2  -5   9      315.67      217.25     19.59 o 
   3  -5   9     2490.67     2302.07    115.47 o 
   4  -5   9     4819.53     4705.17    114.85 o 
   5  -5   9       20.26       52.75     39.73 o 
   6  -5   9     6111.51     6006.51    143.81 o 
   7  -5   9      464.43      469.59     34.12 o 
   8  -5   9      308.92      291.40     29.91 o 
   9  -5   9     2666.18     2702.73     89.08 o 
  10  -5   9      268.64      256.52     31.52 o 
  11  -5   9      472.98      404.99     39.38 o 
 -16  -4   9      440.29      418.12     27.33 o 
 -15  -4   9      260.06      204.35     20.58 o 
 -14  -4   9      115.60       81.91     15.54 o 
 -13  -4   9       57.36       46.78     13.88 o 
 -12  -4   9     4954.93     4961.83     89.77 o 
 -11  -4   9     4664.53     4442.07     79.64 o 
 -10  -4   9        4.33       -7.99      7.99 o 
  -9  -4   9      116.71       84.88     11.65 o 
  -8  -4   9      498.38      499.45     21.15 o 
  -7  -4   9     6946.20     7011.20    106.49 o 
  -6  -4   9    15824.55    15873.21    253.07 o 
  -5  -4   9       19.56        9.51      7.59 o 
  -4  -4   9      112.05       88.94     10.02 o 
  -3  -4   9     9694.86     9905.79    138.96 o 
  -2  -4   9     1665.06     1631.66     31.92 o 
  -1  -4   9    14320.11    14720.09    199.66 o 
   0  -4   9       21.82       49.07     14.52 o 
   1  -4   9      393.79      329.79     22.79 o 
   2  -4   9     9077.08     8968.66    189.40 o 
   3  -4   9       82.29       70.31     18.95 o 
   4  -4   9     3610.13     3828.43     97.56 o 
   5  -4   9      347.01      270.15     24.62 o 
   6  -4   9        6.53      -11.21     26.60 o 
   7  -4   9     2670.98     2803.87     85.23 o 
   8  -4   9     2116.90     2281.08     77.72 o 
   9  -4   9      193.03      219.25     28.75 o 
  10  -4   9      266.62      161.19     27.88 o 
 -16  -3   9      444.24      356.90     25.07 o 
 -15  -3   9       17.12      -12.09     12.09 o 
 -14  -3   9      578.39      595.72     29.85 o 
 -13  -3   9     5388.92     5314.59    129.57 o 
 -12  -3   9      984.92      919.29     32.34 o 
 -11  -3   9      545.43      471.23     23.04 o 
 -10  -3   9     1537.44     1579.25     39.16 o 
  -9  -3   9      676.06      707.65     25.03 o 
  -8  -3   9    11921.43    11632.31    166.52 o 
  -7  -3   9     3808.10     3599.93     62.35 o 
  -6  -3   9      579.98      532.23     19.89 o 
  -5  -3   9     2232.94     2113.08     30.91 o 
  -4  -3   9     5945.31     5932.97     78.79 o 
  -3  -3   9    21784.46    21665.61    257.33 o 
  -2  -3   9     3054.06     2908.41     48.87 o 
  -1  -3   9      435.40      438.33     12.89 o 
   0  -3   9     3771.67     3828.38    105.99 o 
   1  -3   9    11456.03    11258.21    229.60 o 
   2  -3   9     2181.64     2098.48     61.07 o 
   3  -3   9     4202.84     4048.43    100.09 o 
   4  -3   9      294.45      259.71     31.37 o 
   5  -3   9     4341.04     4418.84    112.17 o 
   6  -3   9     5724.61     5549.85    136.02 o 
   7  -3   9       43.99       89.49     29.20 o 
   8  -3   9     2710.36     2614.45     85.18 o 
   9  -3   9      107.60      107.66     22.31 o 
  10  -3   9      240.49      207.02     29.94 o 
 -16  -2   9      226.67      169.16     25.60 o 
 -15  -2   9     2895.82     2893.87     76.34 o 
 -14  -2   9     2048.01     1927.37     49.51 o 
 -13  -2   9       67.54       49.24     18.78 o 
 -12  -2   9       36.74       14.78     10.18 o 
 -11  -2   9      574.90      581.00     32.99 o 
 -10  -2   9     4702.54     4641.88    125.34 o 
  -9  -2   9     7941.65     7521.03    133.90 o 
  -8  -2   9       20.45       22.91      7.95 o 
  -7  -2   9     1146.42     1190.54     29.66 o 
  -6  -2   9    10084.11     9758.69    123.84 o 
  -5  -2   9    12073.00    12325.09    138.68 o 
  -4  -2   9    22335.53    22745.09    246.89 o 
  -3  -2   9       58.14       29.56      5.08 o 
  -2  -2   9      670.91      681.89     18.70 o 
  -1  -2   9     6358.43     6063.20    114.15 o 
   0  -2   9     1295.11     1297.76     42.46 o 
   1  -2   9    13001.27    12692.47    292.81 o 
   2  -2   9      679.58      637.43     31.93 o 
   3  -2   9      204.62      208.81     20.19 o 
   4  -2   9    11424.25    11173.06    234.98 o 
   5  -2   9     1597.29     1561.17     56.10 o 
   6  -2   9     6178.67     5977.90    144.19 o 
   7  -2   9      203.56      222.29     25.95 o 
   8  -2   9       41.81       50.09     25.95 o 
   9  -2   9     1315.44     1335.79     99.65 o 
  10  -2   9     1470.93     1394.69     84.70 o 
 -17  -1   9      773.62      830.82     55.29 o 
 -16  -1   9     2558.92     2535.45     60.92 o 
 -15  -1   9       52.35       19.04     13.45 o 
 -14  -1   9        2.92       -8.57     15.11 o 
 -13  -1   9      888.35      891.39     32.19 o 
 -12  -1   9     1634.20     1726.73     47.95 o 
 -11  -1   9     7243.40     7058.54    112.49 o 
 -10  -1   9      795.93      773.48     26.89 o 
  -9  -1   9       29.37       11.89      8.25 o 
  -8  -1   9     1226.94     1082.50     29.09 o 
  -7  -1   9      367.76      430.72     15.27 o 
  -6  -1   9    13688.75    13301.22    164.34 o 
  -5  -1   9     8933.22     8799.72    102.38 o 
  -4  -1   9       85.52       81.50     10.58 o 
  -3  -1   9     8618.13     8666.62    123.75 o 
  -2  -1   9     1152.21     1103.00     33.47 o 
  -1  -1   9    13889.57    13546.45    205.69 o 
   0  -1   9     9780.40    10063.33    206.66 o 
   1  -1   9       60.06       93.03     13.82 o 
   2  -1   9     6786.53     6500.64    144.44 o 
   3  -1   9     4889.36     4788.91    128.53 o 
   4  -1   9     1330.72     1255.31     48.61 o 
   5  -1   9     2348.20     2305.04     71.42 o 
   6  -1   9       83.46      110.71     36.20 o 
   7  -1   9     1310.20     1244.91     54.13 o 
   8  -1   9     3525.54     3469.26    102.69 o 
   9  -1   9       17.77       -8.87     16.86 o 
  10  -1   9      456.59      362.57     37.74 o 
 -17   0   9       59.75       28.20     15.68 o 
 -16   0   9       72.35       37.97     14.96 o 
 -15   0   9      153.50      128.96     18.16 o 
 -14   0   9      161.92      150.24     16.99 o 
 -13   0   9     4297.64     4138.59     77.47 o 
 -12   0   9     1095.41     1015.15     45.92 o 
 -11   0   9      186.67      136.97     14.61 o 
 -10   0   9      281.31      239.27     27.40 o 
  -9   0   9      674.70      631.16     23.45 o 
  -8   0   9     4816.82     4578.53     66.97 o 
  -7   0   9     6559.83     6411.75     87.10 o 
  -6   0   9       41.96       55.61      9.09 o 
  -5   0   9     4576.01     4549.27     64.39 o 
  -4   0   9     8903.47     8990.77    104.17 o 
  -3   0   9     4843.29     4952.07     76.40 o 
  -2   0   9    13316.15    12974.25    194.15 o 
  -1   0   9       40.61       32.10      8.30 o 
   0   0   9      161.12      158.15     16.27 o 
   1   0   9     9756.58     9492.30    209.10 o 
   2   0   9       39.28       18.55     10.72 o 
   3   0   9     5894.33     6041.06    138.64 o 
   4   0   9      491.90      560.85     35.77 o 
   5   0   9      166.82      167.14     22.17 o 
   6   0   9     7970.41     8181.54    199.24 o 
   7   0   9     1143.47     1180.21     53.19 o 
   8   0   9      911.16      839.72     48.51 o 
   9   0   9       39.35       46.41     20.91 o 
  10   0   9      129.39       82.81     25.36 o 
 -17   1   9        3.19      -12.26     12.26 o 
 -16   1   9        0.32        2.51     13.60 o 
 -15   1   9     2560.68     2473.45     58.41 o 
 -14   1   9     2183.03     2171.44     64.32 o 
 -13   1   9        0.65       -9.72      9.72 o 
 -12   1   9       59.18       52.99     11.72 o 
 -11   1   9      355.59      299.07     18.61 o 
 -10   1   9     1023.09      965.87     29.84 o 
  -9   1   9     8976.43     8652.02    115.30 o 
  -8   1   9      170.03      227.03     16.14 o 
  -7   1   9      268.20      246.47     14.34 o 
  -6   1   9     1144.90      977.13     22.83 o 
  -5   1   9       96.42      124.11     10.67 o 
  -4   1   9    10361.50    10369.17    119.31 o 
  -3   1   9     4895.01     5140.74     70.70 o 
  -2   1   9       84.71       92.41      7.52 o 
  -1   1   9     9475.65     9181.37    149.52 o 
   0   1   9     2523.87     2436.74     65.94 o 
   1   1   9     4718.21     4419.99    114.27 o 
   2   1   9     1973.84     1905.12     58.87 o 
   3   1   9       55.98       60.34     15.14 o 
   4   1   9     4510.56     4760.48    136.47 o 
   5   1   9     1635.93     1745.56     64.61 o 
   6   1   9      472.33      555.38     38.28 o 
   7   1   9      998.40     1000.28    103.86 o 
   8   1   9       14.06       19.47     19.16 o 
   9   1   9     1274.28     1336.83     62.84 o 
 -17   2   9      834.21      909.25     38.34 o 
 -16   2   9     2319.77     2376.56     59.21 o 
 -15   2   9       97.27       84.31     22.04 o 
 -14   2   9        9.40      -11.32     11.99 o 
 -13   2   9      324.61      267.84     19.50 o 
 -12   2   9      633.08      601.48     25.74 o 
 -11   2   9    10410.76    10244.98    163.58 o 
 -10   2   9     3071.02     3168.91     60.67 o 
  -9   2   9      749.69      603.86     29.71 o 
  -8   2   9     2192.23     2167.26     35.15 o 
  -7   2   9      664.63      703.26     18.09 o 
  -6   2   9    15799.78    16270.59    181.81 o 
  -5   2   9    11793.64    11726.85    134.71 o 
  -4   2   9      297.48      244.45     11.67 o 
  -3   2   9     4556.27     4375.41     62.53 o 
  -2   2   9     9955.68    10284.22    131.99 o 
  -1   2   9      473.35      423.44     17.10 o 
   0   2   9    10695.52    10460.61    215.87 o 
   1   2   9      126.41      148.34     16.77 o 
   2   2   9     2443.56     2454.87     70.31 o 
   3   2   9     8762.30     8437.88    184.97 o 
   4   2   9      111.82       98.97     18.58 o 
   5   2   9     7936.06     8059.02    183.84 o 
   6   2   9       49.29       36.04     18.15 o 
   7   2   9       57.24       57.02     23.42 o 
   8   2   9     3505.76     3648.15    108.81 o 
   9   2   9      314.35      252.47     37.36 o 
 -17   3   9     1011.18      982.36     46.51 o 
 -16   3   9      267.48      231.61     25.92 o 
 -15   3   9        6.47      -14.19     14.19 o 
 -14   3   9       99.78       65.19     17.61 o 
 -13   3   9     3062.13     3126.46     64.68 o 
 -12   3   9     3492.33     3391.63     66.57 o 
 -11   3   9      242.34      215.27     14.31 o 
 -10   3   9      499.95      485.02     20.23 o 
  -9   3   9     5098.47     5174.25     76.31 o 
  -8   3   9     4019.37     4156.73     57.16 o 
  -7   3   9    13274.70    13083.70    149.80 o 
  -6   3   9     1706.79     1675.27     29.43 o 
  -5   3   9      978.28      999.35     19.71 o 
  -4   3   9    10927.89    11036.46    118.15 o 
  -3   3   9       94.16       95.43      8.48 o 
  -2   3   9    12002.18    12080.77    153.62 o 
  -1   3   9     1166.41     1216.66     28.45 o 
   0   3   9      442.81      450.50     27.26 o 
   1   3   9     7598.22     7390.04    161.98 o 
   2   3   9     2608.71     2654.24    102.72 o 
   3   3   9     2821.54     2870.25     81.62 o 
   4   3   9      324.96      238.34     24.65 o 
   5   3   9      216.69      130.55     29.48 o 
   6   3   9     3056.71     3356.24     98.70 o 
   7   3   9     3319.16     3159.66     96.89 o 
   8   3   9      202.00      159.28     26.56 o 
 -17   4   9        0.68      -15.89     15.89 o 
 -16   4   9      174.61      121.38     22.39 o 
 -15   4   9      847.52      917.51     43.30 o 
 -14   4   9     4145.68     4432.44     99.31 o 
 -13   4   9      467.20      413.04     29.17 o 
 -12   4   9      107.38       73.85     13.20 o 
 -11   4   9      491.88      406.59     22.02 o 
 -10   4   9      555.46      617.15     25.53 o 
  -9   4   9    13050.58    13179.47    194.12 o 
  -8   4   9     1513.77     1578.50     33.33 o 
  -7   4   9        2.51       -6.21      6.21 o 
  -6   4   9     5846.39     5953.35     75.34 o 
  -5   4   9     1362.05     1370.84     24.13 o 
  -4   4   9     9153.78     9271.52    101.93 o 
  -3   4   9     3684.86     3784.51     65.98 o 
  -2   4   9      128.20      115.32      7.66 o 
  -1   4   9     2030.71     2043.77     40.36 o 
   0   4   9     7204.60     7114.91    275.33 o 
   1   4   9      870.95      844.42     38.47 o 
   2   4   9     4225.21     4275.77    106.94 o 
   3   4   9      335.96      368.46     29.70 o 
   4   4   9      850.01      859.31     65.04 o 
   5   4   9     7426.63     7546.86    375.38 o 
   6   4   9        5.33       -7.76     25.19 o 
   7   4   9      929.52      843.70     62.51 o 
   8   4   9        9.45       10.68     18.99 o 
 -17   5   9       81.44       75.60     21.55 o 
 -16   5   9     2234.86     2375.51     76.74 o 
 -15   5   9     1229.05     1274.34     68.03 o 
 -14   5   9      271.77      241.48     24.98 o 
 -13   5   9      664.88      628.02     29.00 o 
 -12   5   9      812.70      808.27     30.73 o 
 -11   5   9     1340.75     1437.27     40.06 o 
 -10   5   9     3065.36     3170.74     63.18 o 
  -9   5   9      160.64      143.42     12.76 o 
  -8   5   9     1967.04     2051.00     39.88 o 
  -7   5   9     1603.35     1549.54     32.93 o 
  -6   5   9     1870.95     1859.37     36.64 o 
  -5   5   9     6819.99     6720.49     85.32 o 
  -4   5   9       40.54       35.99      7.50 o 
  -3   5   9      656.93      674.14     18.67 o 
  -2   5   9     7507.27     7339.31     91.11 o 
  -1   5   9        0.15        0.70      6.39 o 
   0   5   9     5891.48     5706.67    107.19 o 
   1   5   9      716.43      782.15     37.06 o 
   2   5   9     1328.10     1340.12     50.77 o 
   3   5   9     5437.36     5482.69    155.74 o 
   4   5   9     1174.79     1127.99     49.58 o 
   5   5   9     1090.81     1028.07     50.02 o 
   6   5   9        1.48       -8.89     17.58 o 
   7   5   9        0.02        7.04     19.08 o 
 -17   6   9     1597.93     1731.22     93.87 o 
 -16   6   9       51.54       26.51     19.50 o 
 -15   6   9       53.71       39.16     18.19 o 
 -14   6   9      543.79      506.51     54.06 o 
 -13   6   9     1552.51     1642.48     64.95 o 
 -12   6   9     8101.50     8222.22    133.10 o 
 -11   6   9      605.33      640.74     28.63 o 
 -10   6   9       15.22       -0.93      8.58 o 
  -9   6   9     3780.04     3741.10     62.03 o 
  -8   6   9       65.23       91.21     20.43 o 
  -7   6   9     5580.42     5553.54     82.02 o 
  -6   6   9      828.93      859.96     24.87 o 
  -5   6   9      178.85      184.29     12.34 o 
  -4   6   9     5533.72     5339.34     71.59 o 
  -3   6   9     1216.12     1221.51     26.34 o 
  -2   6   9     5168.50     5069.17     75.57 o 
  -1   6   9     5803.47     5436.46    262.26 o 
   0   6   9        0.22      -10.37     10.37 o 
   1   6   9     4034.90     4070.23     84.57 o 
   2   6   9     3693.26     3752.62     81.37 o 
   3   6   9      731.85      768.31     41.49 o 
   4   6   9      959.98      972.33     53.88 o 
   5   6   9       50.17       19.30     18.14 o 
   6   6   9     1675.74     1622.70     65.83 o 
   7   6   9     3402.87     3454.40    106.62 o 
 -16   7   9      129.78      121.99     23.04 o 
 -15   7   9       35.24       34.73     17.40 o 
 -14   7   9     3343.62     3582.02     75.92 o 
 -13   7   9     2525.32     2547.20     60.10 o 
 -12   7   9       87.45       15.96     13.35 o 
 -11   7   9     2510.69     2626.30     58.99 o 
 -10   7   9     3287.89     3343.03     59.11 o 
  -9   7   9     2603.95     2699.98     50.67 o 
  -8   7   9     3700.51     3629.90     61.29 o 
  -7   7   9      216.82      217.87     14.54 o 
  -6   7   9     1013.82     1095.40     28.66 o 
  -5   7   9     2786.50     2862.36     50.49 o 
  -4   7   9     4111.89     4038.40     58.85 o 
  -3   7   9     5667.63     5462.56     73.81 o 
  -2   7   9      177.04      168.00     11.58 o 
  -1   7   9     1283.40     1324.86     42.88 o 
   0   7   9     9692.37     9733.61    174.48 o 
   1   7   9        0.77       18.10     14.83 o 
   2   7   9     2111.36     1943.16     68.20 o 
   3   7   9        3.01        5.99     15.45 o 
   4   7   9      523.92      418.93     36.72 o 
   5   7   9     3907.77     4021.41    131.44 o 
   6   7   9      588.59      590.47     44.18 o 
 -16   8   9     1204.52     1349.02     46.07 o 
 -15   8   9     2356.59     2362.05     61.01 o 
 -14   8   9       17.00       18.65     14.27 o 
 -13   8   9       17.35       22.69     16.13 o 
 -12   8   9     1780.59     1757.70     48.56 o 
 -11   8   9     1531.71     1637.23     39.55 o 
 -10   8   9     7595.94     7629.96    110.61 o 
  -9   8   9      102.08       86.86     12.28 o 
  -8   8   9      605.91      589.79     24.74 o 
  -7   8   9     7245.77     7091.98    102.40 o 
  -6   8   9       10.51       26.93      9.57 o 
  -5   8   9     9354.63     9429.53    127.92 o 
  -4   8   9      483.17      460.47     23.50 o 
  -3   8   9       27.33       26.92      8.04 o 
  -2   8   9     6539.80     6460.11     94.80 o 
  -1   8   9     1956.62     1986.11     56.38 o 
   0   8   9     1842.91     1757.61     52.36 o 
   1   8   9        9.70       16.51     14.07 o 
   2   8   9       33.19       45.58     18.36 o 
   3   8   9     2445.52     2552.28     85.27 o 
   4   8   9     3233.59     3034.29    162.57 o 
   5   8   9       68.80       49.35     18.95 o 
 -15   9   9       24.69        4.66     14.90 o 
 -14   9   9      762.44      764.72     35.24 o 
 -13   9   9      268.80      262.09     21.73 o 
 -12   9   9     5073.94     5054.10     95.49 o 
 -11   9   9     2134.87     2160.56     73.40 o 
 -10   9   9       24.80        3.51     10.22 o 
  -9   9   9     2501.27     2493.28     50.47 o 
  -8   9   9      890.93      858.74     28.17 o 
  -7   9   9     3617.14     3710.07     77.98 o 
  -6   9   9     3599.58     3641.91     62.73 o 
  -5   9   9        5.91       -8.25      9.27 o 
  -4   9   9     4724.35     4559.76     72.71 o 
  -3   9   9     6959.75     7079.64     93.88 o 
  -2   9   9      814.62      899.22     28.47 o 
  -1   9   9     2165.18     2067.94     58.69 o 
   0   9   9       31.28       10.48     13.17 o 
   1   9   9     1606.34     1658.95     53.74 o 
   2   9   9     4707.63     4602.33    126.11 o 
   3   9   9       82.79       95.34     26.65 o 
   4   9   9      521.26      596.03     70.15 o 
 -15  10   9      225.41      197.28     22.32 o 
 -14  10   9      771.04      722.70     36.41 o 
 -13  10   9     3119.05     3328.67    121.01 o 
 -12  10   9       64.46       60.66     13.67 o 
 -11  10   9      841.56      873.86     30.46 o 
 -10  10   9     1553.72     1514.64     39.45 o 
  -9  10   9      923.93      929.72     30.89 o 
  -8  10   9     3743.62     3779.21     66.81 o 
  -7  10   9      815.26      742.57     27.40 o 
  -6  10   9     1359.36     1421.85     36.27 o 
  -5  10   9     4229.16     4170.57     70.17 o 
  -4  10   9       63.09       77.31     11.98 o 
  -3  10   9     1187.72     1125.43     31.78 o 
  -2  10   9     1223.21     1198.16     38.37 o 
  -1  10   9      270.12      262.84     23.45 o 
   0  10   9     4132.91     4035.55     93.54 o 
   1  10   9     1005.20      974.27     41.74 o 
   2  10   9      254.32      264.63     30.13 o 
   3  10   9       70.49       51.74     20.30 o 
 -14  11   9      248.35      215.58     23.10 o 
 -13  11   9      197.74      190.16     21.30 o 
 -12  11   9     1880.61     1813.43     59.24 o 
 -11  11   9       10.67        3.65     10.87 o 
 -10  11   9     2083.09     2120.61     48.21 o 
  -9  11   9      679.69      678.04     27.70 o 
  -8  11   9       88.94       63.81     12.30 o 
  -7  11   9     2642.19     2479.46     51.35 o 
  -6  11   9      646.27      686.66     26.87 o 
  -5  11   9     2304.76     2271.43     48.07 o 
  -4  11   9      554.83      536.22     23.56 o 
  -3  11   9        0.01       -7.48     10.39 o 
  -2  11   9     3203.92     3142.67     66.40 o 
  -1  11   9     3291.62     3294.10     89.27 o 
   0  11   9       45.30       41.51     17.17 o 
   1  11   9      313.97      267.42     25.06 o 
   2  11   9       20.09       31.39     18.61 o 
 -13  12   9      600.94      519.18     31.40 o 
 -12  12   9      769.22      789.74     31.94 o 
 -11  12   9     1489.76     1559.44     42.49 o 
 -10  12   9       26.33       -2.46     11.76 o 
  -9  12   9      787.08      867.46     35.88 o 
  -8  12   9     1721.53     1701.94     43.21 o 
  -7  12   9      221.10      206.29     17.54 o 
  -6  12   9     1955.16     1974.10     49.23 o 
  -5  12   9      100.56       83.89     14.65 o 
  -4  12   9      493.85      510.86     30.76 o 
  -3  12   9     3938.36     3809.11     78.02 o 
  -2  12   9       23.14       38.34     15.76 o 
  -1  12   9      812.42      836.76     40.86 o 
   0  12   9        4.16       -5.09     12.87 o 
 -11  13   9      173.81      150.63     18.60 o 
 -10  13   9     2553.35     2623.05     57.55 o 
  -9  13   9      369.03      325.62     21.57 o 
  -8  13   9     2033.29     2080.27     49.60 o 
  -7  13   9      237.30      194.59     17.75 o 
  -6  13   9       89.05       92.67     14.69 o 
  -5  13   9     3132.89     3279.65     63.77 o 
  -4  13   9     1646.01     1692.70     43.68 o 
  -3  13   9     1284.14     1203.07     47.10 o 
  -2  13   9      160.35      187.41     27.58 o 
  -8  14   9       27.16       29.64     13.68 o 
  -7  14   9     1509.15     1493.59     42.23 o 
  -6  14   9     2262.03     2302.42     63.00 o 
  -5  14   9       93.42       66.24     14.87 o 
   0 -17  10        5.74        9.32      9.96 o 
  -5 -16  10      117.81      113.59     19.82 o 
  -4 -16  10      962.63      978.78     29.51 o 
  -3 -16  10     1934.86     2161.94     63.16 o 
  -2 -16  10        1.96       23.05     11.09 o 
  -1 -16  10      485.30      423.39     20.81 o 
   0 -16  10       88.12       53.94     11.11 o 
   1 -16  10       82.80       66.33     11.95 o 
   2 -16  10     3068.04     3058.96     58.97 o 
   3 -16  10      826.23      920.25     79.33 o 
   4 -16  10        5.25      -26.17     26.17 o 
  -7 -15  10        6.88       15.95     11.66 o 
  -6 -15  10        2.00      -10.80     10.80 o 
  -5 -15  10     2716.72     2796.53     90.55 o 
  -4 -15  10      820.25      855.91     33.05 o 
  -3 -15  10      265.34      229.64     15.29 o 
  -2 -15  10      258.40      235.64     15.52 o 
  -1 -15  10      191.94      153.55     12.59 o 
   0 -15  10     3860.46     3953.81     65.44 o 
   1 -15  10     2437.77     2519.26     56.03 o 
   2 -15  10       12.58       16.40     11.86 o 
   3 -15  10      256.80      228.69     41.36 o 
   4 -15  10      422.68      313.65     47.21 o 
   5 -15  10      713.75      770.85     74.35 o 
   6 -15  10     2317.32     2456.71    125.66 o 
  -8 -14  10        6.39       -6.36     14.76 o 
  -7 -14  10     1219.02     1248.33     34.75 o 
  -6 -14  10     2006.01     2069.93     44.70 o 
  -5 -14  10       24.36       19.80     10.87 o 
  -4 -14  10       39.40       25.51     10.31 o 
  -3 -14  10      342.53      319.51     19.54 o 
  -2 -14  10     1123.43     1110.31     26.88 o 
  -1 -14  10     4233.23     4412.98     70.79 o 
   0 -14  10       18.07       25.38      8.42 o 
   1 -14  10        3.28       -7.27      7.27 o 
   2 -14  10      862.96      833.70     27.70 o 
   3 -14  10      124.60       70.59     25.78 o 
   4 -14  10     3302.15     3585.93    106.74 o 
   5 -14  10      725.59      792.25     80.20 o 
   6 -14  10        4.57      -16.81     16.81 o 
   7 -14  10      629.46      616.47    109.12 o 
  -9 -13  10      410.08      407.53     29.57 o 
  -8 -13  10     3534.11     3661.44     85.91 o 
  -7 -13  10      207.59      167.17     17.28 o 
  -6 -13  10      589.62      507.71     22.68 o 
  -5 -13  10       48.33       29.44     10.16 o 
  -4 -13  10      139.83      108.17     15.56 o 
  -3 -13  10     5069.60     5207.59     83.23 o 
  -2 -13  10     2590.05     2732.98     45.20 o 
  -1 -13  10      283.29      270.12     13.36 o 
   0 -13  10     1516.08     1461.17     28.95 o 
   1 -13  10      737.67      818.35     22.02 o 
   2 -13  10     2707.07     2986.19     91.52 o 
   3 -13  10     3012.28     3188.25    103.56 o 
   4 -13  10        7.81       -1.70     23.73 o 
   5 -13  10      463.65      467.71     30.01 o 
   6 -13  10      945.13      955.10     41.69 o 
   7 -13  10      660.96      656.55     44.37 o 
   8 -13  10     1587.22     1651.74     57.60 o 
 -11 -12  10      131.23      102.78     21.20 o 
 -10 -12  10     1894.40     1955.01     60.70 o 
  -9 -12  10      606.08      587.00     33.92 o 
  -8 -12  10      283.03      275.58     24.69 o 
  -7 -12  10       28.18       -1.53     12.57 o 
  -6 -12  10      125.87      111.69     12.49 o 
  -5 -12  10     5808.50     6081.71    150.17 o 
  -4 -12  10     4603.41     4934.91     74.78 o 
  -3 -12  10       19.26       18.49      9.56 o 
  -2 -12  10       18.33       15.77      7.29 o 
  -1 -12  10      742.91      705.62     21.63 o 
   0 -12  10     2077.68     1998.98     33.68 o 
   1 -12  10     3846.59     4062.97     53.97 o 
   2 -12  10      227.84      169.38     24.64 o 
   3 -12  10      261.35      224.08     20.63 o 
   4 -12  10     1748.36     1844.22     79.16 o 
   5 -12  10       16.89        0.61     13.41 o 
   6 -12  10     2608.18     2829.78     73.68 o 
   7 -12  10      587.74      444.96     34.80 o 
   8 -12  10       34.68       25.53     16.20 o 
 -11 -11  10     1387.08     1409.70     90.40 o 
 -10 -11  10      105.66      132.38     19.47 o 
  -9 -11  10      929.73      900.81     38.92 o 
  -8 -11  10      124.54      119.37     17.96 o 
  -7 -11  10      252.54      197.13     20.14 o 
  -6 -11  10     7565.49     7513.51    164.39 o 
  -5 -11  10       56.33       37.71     10.64 o 
  -4 -11  10     1033.29      987.20     26.81 o 
  -3 -11  10     1150.50     1149.72     25.99 o 
  -2 -11  10       12.04       -7.49      7.49 o 
  -1 -11  10     7264.10     7458.63     91.92 o 
   0 -11  10     1850.48     1798.68     30.51 o 
   1 -11  10        5.23        0.75      7.51 o 
   2 -11  10     2000.96     1938.46     52.90 o 
   3 -11  10     2052.17     2142.51     58.30 o 
   4 -11  10     4517.91     4613.39     98.28 o 
   5 -11  10     1759.26     1818.03     74.26 o 
   6 -11  10       56.06       33.35     14.98 o 
   7 -11  10     1609.21     1553.24     52.53 o 
   8 -11  10     1645.74     1678.22     56.97 o 
   9 -11  10      313.83      332.05     29.77 o 
 -12 -10  10       48.02       41.46     18.38 o 
 -11 -10  10      510.26      525.08     32.69 o 
 -10 -10  10       22.33       29.19     14.20 o 
  -9 -10  10       14.74        1.13     12.94 o 
  -8 -10  10     2589.68     2556.91     93.99 o 
  -7 -10  10     2501.29     2444.58     60.70 o 
  -6 -10  10      183.64      170.61     18.60 o 
  -5 -10  10      236.77      226.36     14.10 o 
  -4 -10  10      447.93      444.04     18.43 o 
  -3 -10  10     4196.02     4134.01     57.19 o 
  -2 -10  10     7166.73     7261.95     89.16 o 
  -1 -10  10        1.26       -2.01      6.19 o 
   0 -10  10      286.00      283.33     11.92 o 
   1 -10  10     1820.48     1821.35     38.86 o 
   2 -10  10     2734.77     2655.92     64.22 o 
   3 -10  10     9911.49     9947.87    177.05 o 
   4 -10  10        7.56        3.92     12.42 o 
   5 -10  10      286.11      307.77     24.18 o 
   6 -10  10     2894.24     2743.55     99.06 o 
   7 -10  10       31.75       21.22     14.85 o 
   8 -10  10     2142.31     1959.11     61.02 o 
   9 -10  10       90.11       48.61     19.08 o 
 -13  -9  10       78.24       58.13     15.65 o 
 -12  -9  10       24.45        5.34     14.18 o 
 -11  -9  10        0.35      -12.23     12.23 o 
 -10  -9  10     1626.58     1720.99     56.32 o 
  -9  -9  10     4418.03     4439.93    122.46 o 
  -8  -9  10       91.15       78.63     15.70 o 
  -7  -9  10      232.95      202.22     18.62 o 
  -6  -9  10      105.23       81.10     14.62 o 
  -5  -9  10     1637.95     1718.29     76.73 o 
  -4  -9  10     7206.73     7334.43    111.55 o 
  -3  -9  10      803.29      798.65     20.74 o 
  -2  -9  10      100.59      124.11      9.66 o 
  -1  -9  10     1908.71     2033.98     33.39 o 
   0  -9  10       54.76       48.94      7.20 o 
   1  -9  10    11077.60    10772.40    185.22 o 
   2  -9  10     2941.91     2997.79     68.81 o 
   3  -9  10      462.75      440.91     26.86 o 
   4  -9  10     3759.70     3557.01     80.87 o 
   5  -9  10     1060.52      977.47     54.97 o 
   6  -9  10     1830.67     1780.75     54.78 o 
   7  -9  10     1149.45     1135.21     44.80 o 
   8  -9  10        2.78      -15.36     19.06 o 
   9  -9  10     1930.59     1969.10     63.06 o 
 -14  -8  10      337.08      310.28     23.97 o 
 -13  -8  10       28.53       -2.11     12.46 o 
 -12  -8  10      601.88      618.22     29.34 o 
 -11  -8  10     3222.87     3291.41    137.06 o 
 -10  -8  10      551.60      582.55     31.75 o 
  -9  -8  10      308.88      241.73     20.92 o 
  -8  -8  10       11.97       14.49     11.95 o 
  -7  -8  10      119.40       78.21     21.41 o 
  -6  -8  10     6206.10     6173.99    114.17 o 
  -5  -8  10     2913.80     3124.51     66.88 o 
  -4  -8  10      478.99      491.10     21.08 o 
  -3  -8  10     1388.21     1379.37     36.52 o 
  -2  -8  10     3274.80     3421.35     53.03 o 
  -1  -8  10     3276.26     3282.80     45.74 o 
   0  -8  10     8016.29     7844.59     94.10 o 
   1  -8  10      118.30      100.57     16.12 o 
   2  -8  10     1856.07     1702.52     75.19 o 
   3  -8  10     8324.85     8186.15    180.80 o 
   4  -8  10      889.41      916.35     43.83 o 
   5  -8  10     2931.74     2853.86     84.66 o 
   6  -8  10      143.91      158.28     23.74 o 
   7  -8  10      575.82      540.91     38.67 o 
   8  -8  10     4483.36     4329.68    120.77 o 
   9  -8  10       19.03       -6.81     15.88 o 
  10  -8  10     1262.74     1314.53     54.61 o 
 -14  -7  10       23.92       -3.50     12.89 o 
 -13  -7  10     2180.09     2245.06     63.50 o 
 -12  -7  10     1157.77     1110.44     36.81 o 
 -11  -7  10      137.48      119.66     14.99 o 
 -10  -7  10       68.12        3.82     16.48 o 
  -9  -7  10        4.75       -1.27     14.13 o 
  -8  -7  10     7458.94     7295.08    133.07 o 
  -7  -7  10     6903.58     6930.00    133.22 o 
  -6  -7  10       75.65       64.16     12.84 o 
  -5  -7  10      188.52      194.10     15.51 o 
  -4  -7  10      987.59      913.33     26.36 o 
  -3  -7  10      741.94      806.97     24.59 o 
  -2  -7  10     9500.91     9663.28    159.72 o 
  -1  -7  10     2357.50     2293.16     42.32 o 
   0  -7  10      114.63      108.63      9.60 o 
   1  -7  10     5331.19     5345.68    177.40 o 
   2  -7  10      133.03      141.72     18.26 o 
   3  -7  10    10531.41    10206.18    217.75 o 
   4  -7  10     1220.54     1209.23     49.00 o 
   5  -7  10        8.81      -13.65     13.65 o 
   6  -7  10     2707.58     2716.00     83.82 o 
   7  -7  10      868.02      902.30     47.70 o 
   8  -7  10     1426.45     1435.71     62.67 o 
   9  -7  10      497.59      461.09     38.90 o 
  10  -7  10        0.87      -32.14     32.42 o 
 -15  -6  10      588.59      621.95     37.62 o 
 -14  -6  10     1417.45     1511.42     45.81 o 
 -13  -6  10       61.58       37.60     14.16 o 
 -12  -6  10      131.67       95.91     14.81 o 
 -11  -6  10      113.67      112.38     21.80 o 
 -10  -6  10     1478.02     1512.40     40.82 o 
  -9  -6  10     9479.09     9566.95    264.41 o 
  -8  -6  10     1302.42     1290.23     41.53 o 
  -7  -6  10      128.07      109.70     14.19 o 
  -6  -6  10     1199.48     1209.09     36.56 o 
  -5  -6  10      240.80      206.43     15.53 o 
  -4  -6  10    12497.22    12522.24    203.24 o 
  -3  -6  10     4262.51     4028.86     76.25 o 
  -2  -6  10       67.68       62.22      7.87 o 
  -1  -6  10     5334.10     5454.17     99.28 o 
   0  -6  10      311.74      268.25     33.14 o 
   1  -6  10     3991.25     3867.63     95.57 o 
   2  -6  10     4386.54     4127.93    102.04 o 
   3  -6  10      383.74      276.37     24.59 o 
   4  -6  10      912.70      917.21     43.16 o 
   5  -6  10     3490.99     3403.11     94.44 o 
   6  -6  10       47.06       46.51     43.02 o 
   7  -6  10     2474.53     2359.62     78.92 o 
   8  -6  10       11.20       -0.01     17.28 o 
   9  -6  10      682.62      690.56     47.11 o 
  10  -6  10     2211.03     2381.89     87.57 o 
 -15  -5  10      314.83      254.46     26.33 o 
 -14  -5  10      718.31      674.32     31.33 o 
 -13  -5  10       41.97       25.51     12.74 o 
 -12  -5  10       10.04        4.72     11.27 o 
 -11  -5  10     9152.05     9485.69    207.59 o 
 -10  -5  10     5486.20     5340.64     96.27 o
[truncated: 151,753 more chars]
